# Supplementary material for: A Small-Molecule Modulator of Metal Homeostasis in Gram-Positive Pathogens
Source: mBio. 2020 Oct 27;11(5):e02555-20. doi: 10.1128/mBio.02555-20 (PMC7593973; doi:10.1128/mBio.02555-20)
Supplement: TABLE S1 [file mBio.02555-20-st001.xlsx]

## Sheet: Sheet1
Table S1A. Minimum inhibitory concentrations for compounds tested for antimicrobial activity against WT and DmntH/C S. aureus. MIC was defined as minimum concentration of compound that inhibited growth by at least 50% at 8 hours.
Compound	MIC for WT (mM)	MIC for DmntH/C
VU0243195	>100	>100
VU0035619	50	50
VU0150155	>100	>100
VU0076546	>100	>100
VU0088990	>100	>100
VU0029414	>100	>100
VU0006021	50	50
VU0003610	>100	>100
VU0047355	>100	>100
VU0047375	>100	>100
VU0009103	25	12.5
VU0009101	100	25
VU0009096	50	3.125
VU0025173	>100	>100
VU0004838	6.25	3.125
VU0006712	>100	>100
VU0244366	12.5	12.5
VU0048129	>100	>100
VU0028040	12.5	6.25
VU0027832	12.5	6.25
VU0057971	12.5	12.5
VU0025879	>100	100
VU0133141	25	25
VU0028386	100	>100
VU0029611	100	50
VU0482585	>100	100
VU0063088	>100	>100
VU0050661	>100	>100
VU0026395	>100	>100
VU0026977	>100	>100
VU0135086	25	12.5
VU0026921	6.25	3.125
VU239513	50	1.5
VU0046776	>100	>100
VU0041803	50	25
VU0003765	>100	>100
VU0002852	25	6.25
VU0243403	12.5	1.5
VU0243305	25	3.125
Table S1B. Mn rescue of compound-mediated growth inhibition at 5 mM.
Compound	[Mn] (mM) rescue	[Mn] (mM) rescue	Structure
	for WT*	for DmntH/C*
VU0009096	N/A#	1
VU0004838	N/A	1
VU0026921	500	500
VU0239513	N/A	50
VU0002852	N/A	5
VU0243403	N/A	50
VU0243305	N/A	5
*Rescue: concentration of Mn that resulted in 50% increase in S. aureus growth at 8 hours.
#N/A indicates compound is not inhibitory to WT at 5 mM.
