# Supplementary material for: A Small-Molecule Modulator of Metal Homeostasis in Gram-Positive Pathogens
Source: mBio. 2020 Oct 27;11(5):e02555-20. doi: 10.1128/mBio.02555-20 (PMC7593973; doi:10.1128/mBio.02555-20)
Supplement: TABLE S2 [file mBio.02555-20-st002.xlsx]

## Sheet: Sheet1
Table S2A. Transcripts significantly* changed# by treatment with 100 mM ‘921.
Locus tag	Previous locus tag	Annotation	log2 FC	FDR
upregulated
NWMN_RS11830	NWMN_2049	CzrA transcriptional regulator	6.98	4.57e-79
NWMN_RS08360	NWMN_1485	HrcA family transcriptional regulator	6.03	6.43e-117
NWMN_RS08705	NWMN_1552	DUF4930 domain-containing protein	5.98	1.84e-73
NWMN_RS06105	NWMN_1077	hypothetical protein	5.97	1.97e-53
NWMN_RS13020	NWMN_2261	hemin ABC transporter ATP-binding protein	5.81	1.87e-67
NWMN_RS08355	NWMN_1484	nucleotide exchange factor GrpE	5.63	4.64e-102
NWMN_RS11835	NWMN_2050	cation transporter	5.38	2.82e-75
NWMN_RS13025	NWMN_2262	hemin ABC transporter permease	5.3	1.14e-36
NWMN_RS14115	NWMN_2456	hypothetical protein	5.24	8.78e-48
NWMN_RS13905	NWMN_2418	MarR family transcriptional regulator	5.23	3.03e-80
NWMN_RS14120	NWMN_2457	copper-exporting P-type ATPase A	5.22	4.67e-94
NWMN_RS08700	none	hypothetical protein	5.05	1.17e-85
NWMN_RS02200	NWMN_0390	hypothetical protein	5.01	3.93e-88
NWMN_RS11180	NWMN_1938	co-chaperone GroES	4.92	2.61e-87
NWMN_RS13105	NWMN_2276	phage infection protein	4.91	8.42e-67
NWMN_RS11800	NWMN_2043	DNA starvation/stationary phase protection protein	4.87	1.85e-84
NWMN_RS02835	NWMN_0485	excinuclease ABC subunit B	4.79	3.23e-85
NWMN_RS02840	NWMN_0486	protein arginine kinase	4.76	2e-90
NWMN_RS03115	NWMN_0542	protein VraX	4.72	6.69e-49
NWMN_RS07320	NWMN_1300	phosphate-binding protein	4.69	4.81e-46
NWMN_RS08350	NWMN_1483	DnaK	4.67	3.77e-92
NWMN_RS04760	NWMN_0845	chaperone protein ClpB	4.62	6.31e-85
NWMN_RS12635	NWMN_2189	Urease subunit ureB	4.61	1.75e-32
NWMN_RS13980	NWMN_2432	membrane protein	4.55	2.35e-36
NWMN_RS12630	NWMN_2188	Urease subunit ureA	4.45	7.87e-36
NWMN_RS02830	NWMN_0484	transcriptional regulator CtsR	4.39	2.59e-88
NWMN_RS02235	NWMN_0395	hypothetical protein	4.24	9.19e-52
NWMN_RS14850	NWMN_2590	PadR family transcriptional regulator	4.24	6.79e-49
NWMN_RS14580	NWMN_2537	hypothetical protein	4.19	1.69e-34
NWMN_RS02240	NWMN_0396	hypothetical protein	4.12	1.44e-56
NWMN_RS02195	NWMN_0389	hypothetical protein	4.07	2.2e-44
NWMN_RS11175	NWMN_1937	GroEL	3.88	1.1e-44
NWMN_RS06835	NWMN_1216	MerR family transcriptional regulator	3.88	1.41e-69
NWMN_RS04105	NWMN_0725	hydrolase	3.73	1.44e-39
NWMN_RS14220	NWMN_2476	hypothetical protein	3.69	2.73e-55
NWMN_RS07685	NWMN_1364	chromosome replication protein DnaD	3.64	7.87e-41
NWMN_RS14880	NWMN_2596	arylamine N-acetyltransferase	3.62	2.87e-51
NWMN_RS06625	NWMN_1175	ribosome maturation factor	3.59	1e-39
NWMN_RS10770	NWMN_1872	MAP domain-containing protein	3.58	2.44e-51
NWMN_RS02245	NWMN_0397	hypothetical protein	3.56	2.93e-38
NWMN_RS06100	NWMN_1076	hypothetical protein	3.54	1.1e-42
NWMN_RS02215	NWMN_0392	hypothetical protein	3.52	3.38e-43
NWMN_RS09650	NWMN_1719	gamma-hemolysin subunit A	3.51	8.39e-18
NWMN_RS00560	NWMN_0100	capsular polysaccharide biosynthesis protein Cap8F	3.5	7.58e-30
NWMN_RS07680	NWMN_1363	endonuclease III	3.48	3.54e-44
NWMN_RS12140	NWMN_2098	galactose-6-phosphate isomerase subunit LacB	3.48	1.89e-24
NWMN_RS10720	none	thioredoxin	3.47	1.03e-56
NWMN_RS12640	NWMN_2190	urease subunit alpha	3.47	5.15e-33
NWMN_RS12145	NWMN_2099	galactose-6-phosphate isomerase subunit LacA	3.45	2.69e-34
NWMN_RS02210	NWMN_0391	hypothetical protein	3.44	4.43e-45
NWMN_RS02845	NWMN_0487	ATP-dependent Clp protease ATP-binding subunit ClpC	3.4	1.95e-38
NWMN_RS00400	NWMN_0071	diacetyl reductase ((S)-acetoin forming)	3.39	1.25e-24
NWMN_RS03110	NWMN_0541	hypothetical protein	3.38	1.7e-49
NWMN_RS02065	NWMN_0365	transcriptional regulator	3.38	2.86e-24
NWMN_RS12205	NWMN_2109	toxin	3.37	1.03e-29
NWMN_RS06940	NWMN_1228	threonine aldolase	3.33	3.09e-31
NWMN_RS00565	NWMN_0101	UDP-N-acetyl glucosamine 2-epimerase	3.32	3.45e-23
NWMN_RS12395	NWMN_2146	30S ribosomal protein S3	3.31	1.17e-22
NWMN_RS12375	NWMN_2142	50S ribosomal protein L14	3.26	8.19e-33
NWMN_RS09330	NWMN_1662	riboflavin biosynthesis protein RibD	3.25	1.99e-51
NWMN_RS09325	NWMN_1661	riboflavin synthase subunit alpha	3.25	1.02e-54
NWMN_RS13995	NWMN_2435	thiol reductase thioredoxin	3.25	1.56e-40
NWMN_RS14855	NWMN_2591	DNA damage-inducible protein DinB	3.25	1.83e-45
NWMN_RS02105	NWMN_0372	alkyl hydroperoxide reductase subunit C	3.25	1.4e-30
NWMN_RS12400	NWMN_2147	50S ribosomal protein L22	3.24	1.79e-23
NWMN_RS12370	NWMN_2141	50S ribosomal protein L24	3.24	3.05e-19
NWMN_RS07675	NWMN_1362	hypothetical protein	3.24	1.09e-27
NWMN_RS12390	NWMN_2145	50S ribosomal protein L16	3.24	3.23e-29
NWMN_RS05140	NWMN_0918	serine protease	3.22	5.6e-25
NWMN_RS06630	NWMN_1176	NusA	3.22	1.14e-36
NWMN_RS00015	none	RNA-binding protein	3.22	8.53e-55
NWMN_RS11170	NWMN_1936	integrase	3.21	1.04e-24
NWMN_RS00555	NWMN_0099	UDP-glucose 4-epimerase	3.2	2.93e-21
NWMN_RS01715	none	hypothetical protein	3.18	2.44e-21
NWMN_RS14890	NWMN_2598	ABC transporter ATP-binding protein	3.18	1.47e-41
NWMN_RS14205	NWMN_2473	hypothetical protein	3.18	8.37e-49
NWMN_RS12380	NWMN_2143	30S ribosomal protein S17	3.16	8.63e-26
NWMN_RS12975	NWMN_2254	multidrug efflux protein	3.16	3.69e-25
NWMN_RS07035	NWMN_1246	catalase	3.16	6.17e-34
NWMN_RS12365	NWMN_2140	50S ribosomal protein L5	3.15	1.35e-33
NWMN_RS06305	NWMN_1116	orotate phosphoribosyltransferase	3.15	1.84e-26
NWMN_RS08345	NWMN_1482	molecular chaperone DnaJ	3.14	4.99e-30
NWMN_RS12405	NWMN_2148	30S ribosomal protein S19	3.12	5.15e-23
NWMN_RS14845	NWMN_2589	hypothetical protein	3.11	9.08e-48
NWMN_RS10775	NWMN_1873	hypothetical protein	3.11	7.8e-21
NWMN_RS02120	none	hypothetical protein	3.07	9.23e-30
NWMN_RS09585	NWMN_1706	serine protease SplA	3.07	8.28e-15
NWMN_RS02130	NWMN_0376	hypothetical protein	3.06	7.37e-44
NWMN_RS06850	none	XRE family transcriptional regulator	3.04	2.45e-19
NWMN_RS10765	none	MAP domain-containing protein	3.03	2.04e-27
NWMN_RS07315	NWMN_1299	phosphate ABC transporter permease subunit PstC	3.03	2.99e-22
NWMN_RS12410	NWMN_2149	50S ribosomal protein L2	3.03	2.53e-24
NWMN_RS04985	NWMN_0891	membrane protein	3.02	1.04e-36
NWMN_RS00440	NWMN_0078	hypothetical protein	3.02	5.95e-31
NWMN_RS12355	NWMN_2138	30S ribosomal protein S8	3.01	8.11e-29
NWMN_RS14410	NWMN_2511	hypothetical protein	3.01	1.22e-27
NWMN_RS14895	NWMN_2599	bacitracin ABC transporter permease	3.01	1.2e-34
NWMN_RS05015	NWMN_0895	competence protein ComK	3.01	1.92e-22
NWMN_RS00665	NWMN_0120	hypothetical protein	3	2.88e-33
NWMN_RS08395	NWMN_1491	ComE operon protein 2	2.98	6.08e-45
NWMN_RS01710	NWMN_0300	hypothetical protein	2.98	1.38e-26
NWMN_RS06640	NWMN_1177	50S ribosomal protein L7ae	2.96	3.3e-32
NWMN_RS09320	NWMN_1660	riboflavin biosynthesis protein RibBA	2.96	9.49e-47
NWMN_RS04580	NWMN_0810	hypothetical protein	2.94	9.46e-31
NWMN_RS12350	NWMN_2137	50S ribosomal protein L6	2.92	9.72e-36
NWMN_RS00550	NWMN_0098	polysaccharide biosynthesis protein EpsC	2.9	6.84e-15
NWMN_RS01855	NWMN_0326	multidrug efflux MATE transporter transcriptional repressor MepR	2.89	3.13e-22
NWMN_RS12385	NWMN_2144	50S ribosomal protein L29	2.88	1.22e-33
NWMN_RS12970	NWMN_2253	multidrug MFS transporter	2.88	4.35e-26
NWMN_RS06300	NWMN_1115	orotidine 5'-phosphate decarboxylase	2.88	2.75e-17
NWMN_RS12415	NWMN_2150	50S ribosomal protein L23	2.87	1.01e-18
NWMN_RS11475	NWMN_1983	histidine kinase	2.87	2.52e-32
NWMN_RS14200	NWMN_2472	hypothetical protein	2.87	1.05e-40
NWMN_RS13920	NWMN_2421	NAD(P)H-dependent oxidoreductase	2.86	5.29e-25
NWMN_RS14225	NWMN_2477	TetR family transcriptional regulator	2.85	1.08e-32
NWMN_RS01675	NWMN_0293	hypothetical protein	2.84	7.5e-30
NWMN_RS01735	NWMN_0305	minor structural protein	2.84	9.18e-25
NWMN_RS04770	NWMN_0847	2-isopropylmalate synthase	2.83	8.17e-19
NWMN_RS14375	NWMN_2505	membrane protein	2.83	5.16e-26
NWMN_RS02020	NWMN_0357	30S ribosomal protein S6	2.81	8.51e-29
NWMN_RS03105	NWMN_0540	protein VraC	2.81	1.14e-17
NWMN_RS14125	NWMN_2458	copper chaperone CopZ	2.8	9.11e-24
NWMN_RS12360	NWMN_2139	RpsN	2.8	6.41e-33
NWMN_RS01680	NWMN_0294	major capsid protein	2.79	5.32e-31
NWMN_RS01445	NWMN_0262	lipase	2.77	3.14e-35
NWMN_RS14215	NWMN_2475	hypothetical protein	2.76	2.22e-37
NWMN_RS01730	NWMN_0304	peptidase	2.76	3.5e-30
NWMN_RS06080	NWMN_1073	alpha-hemolysin	2.75	5.5e-28
NWMN_RS01740	NWMN_0306	hypothetical protein	2.74	3.44e-24
NWMN_RS09660	NWMN_1721	hypothetical protein	2.74	1.57e-35
NWMN_RS00020	NWMN_0003	DNA recombination protein RecF	2.74	1.96e-35
NWMN_RS02030	NWMN_0359	30S ribosomal protein S18	2.73	1e-30
NWMN_RS06645	NWMN_1178	translation initiation factor IF-2	2.72	3.35e-34
NWMN_RS14015	NWMN_2439	holin-like protein CidB	2.72	2.37e-30
NWMN_RS12315	NWMN_2130	Translation initiation factor IF-1	2.72	9.09e-21
NWMN_RS07440	NWMN_1322	hypothetical protein	2.71	4.87e-32
NWMN_RS06635	none	DNA-binding protein	2.71	2.55e-28
NWMN_RS12425	NWMN_2152	50S ribosomal protein L3	2.7	2.5e-16
NWMN_RS02055	NWMN_0363	hypothetical protein	2.7	1.31e-27
NWMN_RS12420	NWMN_2151	50S ribosomal protein L4	2.69	5.39e-19
NWMN_RS05615	NWMN_0997	hypothetical protein	2.68	8.88e-22
NWMN_RS01725	NWMN_0303	phage tail protein	2.68	3.67e-23
NWMN_RS12430	NWMN_2153	30S ribosomal protein S10	2.68	5.15e-17
NWMN_RS05815	NWMN_1027	hypothetical protein	2.68	4.72e-18
NWMN_RS03065	NWMN_0531	hypothetical protein	2.68	1.66e-26
NWMN_RS01670	none	hypothetical protein	2.68	6.03e-15
NWMN_RS12290	NWMN_2125	50S ribosomal protein L17	2.68	2.21e-26
NWMN_RS02785	NWMN_tRNA10		2.67	2.34e-14
NWMN_RS00670	NWMN_0121	formate dehydrogenase	2.67	3.57e-32
NWMN_RS04240	NWMN_0750	SsrA-binding protein	2.66	7.89e-39
NWMN_RS05965	NWMN_1056	endonuclease MutS2	2.66	4.8e-22
NWMN_RS02025	NWMN_0358	single-stranded DNA-binding protein	2.65	1.61e-30
NWMN_RS12135	NWMN_2097	tagatose-6-phosphate kinase	2.65	1.76e-14
NWMN_RS12295	NWMN_2126	DNA-directed RNA polymerase subunit alpha	2.65	4.42e-28
NWMN_RS13345	NWMN_2318	gamma-hemolysin component A	2.64	1.35e-34
NWMN_RS13535	NWMN_2348	hypothetical protein	2.64	4.9e-35
NWMN_RS01765	NWMN_0310	tail protein	2.64	1.33e-23
NWMN_RS01655	NWMN_0289	terminase	2.61	7.15e-23
NWMN_RS00570	NWMN_0102	O-acetyltransferase	2.61	2.22e-15
NWMN_RS13900	NWMN_2417	glyoxalase	2.61	7.34e-25
NWMN_RS14230	NWMN_2478	short-chain dehydrogenase	2.61	8.35e-36
NWMN_RS08465	NWMN_1504	hypothetical protein	2.6	3.86e-28
NWMN_RS12340	NWMN_2135	30S ribosomal protein S5	2.6	2.2e-30
NWMN_RS12345	NWMN_2136	50S ribosomal protein L18	2.59	5.79e-32
NWMN_RS12300	NWMN_2127	30S ribosomal protein S11	2.59	2.61e-26
NWMN_RS02225	NWMN_0393	hypothetical protein	2.57	4.91e-26
NWMN_RS01720	NWMN_0302	terminase	2.56	2.31e-25
NWMN_RS02050	NWMN_0362	toxin	2.56	4.24e-15
NWMN_RS13990	NWMN_2434	esterase	2.56	4.94e-33
NWMN_RS05770	NWMN_1018	phage capsid protein	2.55	3.45e-22
NWMN_RS13660	NWMN_2371	alkylhydroperoxidase	2.55	2.96e-14
NWMN_RS06730	NWMN_1195	ribonuclease Y	2.55	8.45e-29
NWMN_RS10185	NWMN_1782	hypothetical protein	2.54	5.96e-24
NWMN_RS08340	NWMN_1481	ribosomal protein L11 methyltransferase	2.54	4.49e-26
NWMN_RS01705	NWMN_0299	tail protein	2.53	6.96e-26
NWMN_RS05585	none	transcriptional regulator	2.53	8.68e-19
NWMN_RS13355	NWMN_2320	gamma-hemolysin component B	2.52	7.42e-33
NWMN_RS12335	NWMN_2134	50S ribosomal protein L30	2.52	3.6e-26
NWMN_RS14010	NWMN_2438	pyruvate oxidase	2.51	1.01e-23
NWMN_RS12320	NWMN_2131	adenylate kinase	2.5	3.65e-23
NWMN_RS13565	NWMN_2354	peptidase M28	2.5	1.45e-25
NWMN_RS08675	NWMN_1547	50S ribosomal protein L27	2.49	3.71e-21
NWMN_RS05135	NWMN_0917	staphopain B	2.49	1.06e-20
NWMN_RS01685	NWMN_0295	hypothetical protein	2.49	6.06e-26
NWMN_RS12325	NWMN_2132	protein translocase subunit SecY	2.47	2.12e-18
NWMN_RS10180	NWMN_1781	hypothetical protein	2.47	3.42e-18
NWMN_RS01690	NWMN_0296	phage head-tail adapter protein	2.47	7.1e-24
NWMN_RS11160	NWMN_1935	phage terminase small subunit	2.46	3.05e-19
NWMN_RS01695	NWMN_0297	hypothetical protein	2.46	1.34e-23
NWMN_RS05975	none	hypothetical protein	2.45	1.25e-21
NWMN_RS10395	NWMN_1811	oxidoreductase	2.44	5.28e-24
NWMN_RS10160	NWMN_1777	hypothetical protein	2.43	2.28e-20
NWMN_RS05110	NWMN_0912	isochorismate synthase	2.42	1.54e-23
NWMN_RS14530	NWMN_2528	tributyrin esterase	2.42	2.15e-22
NWMN_RS01700	NWMN_0298	hypothetical protein	2.42	5.13e-25
NWMN_RS12330	NWMN_2133	50S ribosomal protein L15	2.41	9.07e-24
NWMN_RS04360	NWMN_0771	organic hydroperoxide resistance protein-like	2.41	5.23e-16
NWMN_RS12305	NWMN_2128	30S ribosomal protein S13	2.41	8.31e-22
NWMN_RS03360	NWMN_0588	transcriptional regulator	2.4	5.79e-18
NWMN_RS01500	NWMN_0269	hypothetical protein	2.39	5.37e-19
NWMN_RS10405	none	transcriptional regulator	2.39	4.38e-26
NWMN_RS01650	NWMN_0288	terminase	2.39	6.04e-24
NWMN_RS05875	NWMN_1038	phage holin	2.38	8.95e-21
NWMN_RS04270	NWMN_0754	membrane protein	2.38	3.34e-23
NWMN_RS02520	NWMN_rRNA01		2.38	2.34e-12
NWMN_RS10165	NWMN_1778	peptidase	2.38	1.84e-21
NWMN_RS07195	NWMN_1276	DNA repair protein MucB	2.37	1.8e-31
NWMN_RS01495	none	hypothetical protein	2.36	2.85e-17
NWMN_RS02365	NWMN_0419	hypothetical protein	2.35	7.32e-29
NWMN_RS05800	NWMN_1024	hypothetical protein	2.35	1.19e-21
NWMN_RS01660	NWMN_0290	phage portal protein	2.35	9.88e-23
NWMN_RS01490	NWMN_0268	antirepressor	2.35	1.7e-25
NWMN_RS14575	NWMN_2536	aureolysin	2.33	5.12e-19
NWMN_RS01665	NWMN_0291	phage head morphogenesis protein	2.33	1e-23
NWMN_RS13350	NWMN_2319	gamma-hemolysin component C	2.31	9.3e-24
NWMN_RS05625	NWMN_0999	hypothetical protein	2.31	1.17e-26
NWMN_RS05595	none	hypothetical protein	2.31	5.6e-22
NWMN_RS07310	NWMN_1298	phosphate ABC transporter permease protein PstA	2.3	1.75e-12
NWMN_RS00575	NWMN_0103	capsular polysaccharide biosynthesis protein	2.3	1.78e-12
NWMN_RS03060	NWMN_0530	bacillithiol biosynthesis deacetylase BshB2	2.29	1.89e-24
NWMN_RS08560	NWMN_1524	cysteine desulfurase	2.29	5.26e-24
NWMN_RS01905	NWMN_0336	Efem/EfeO family lipoprotein	2.28	2.3e-13
NWMN_RS00035	NWMN_0006	carbohydrate kinase	2.28	3.53e-21
NWMN_RS07180	NWMN_1273	peptide-methionine (S)-S-oxide reductase	2.28	2.01e-17
NWMN_RS10520	NWMN_1831	non-heme ferritin	2.28	6.5e-17
NWMN_RS03355	NWMN_0587	lysophospholipase	2.28	4.87e-16
NWMN_RS04145	NWMN_0732	thioredoxin reductase	2.28	2.05e-23
NWMN_RS12310	NWMN_2129	RpmJ	2.26	1.29e-21
NWMN_RS03825	NWMN_0676	hypothetical protein	2.26	1.84e-24
NWMN_RS02100	NWMN_0371	alkyl hydroperoxide reductase subunit F	2.26	7.29e-19
NWMN_RS10005	NWMN_rRNA09		2.25	5.21e-06
NWMN_RS00435	NWMN_0077	Superoxide dismutase [Mn/Fe] 2	2.24	1.65e-23
NWMN_RS07435	NWMN_1321	hypothetical protein	2.24	1.8e-20
NWMN_RS01745	NWMN_0307	hypothetical protein	2.24	1.2e-15
NWMN_RS13260	NWMN_2307	addiction module antitoxin RelB	2.23	3.31e-26
NWMN_RS05870	NWMN_1037	hypothetical protein	2.23	4.28e-18
NWMN_RS14210	NWMN_2474	glyoxalase	2.23	6.45e-25
NWMN_RS09385	NWMN_1672	transaldolase	2.22	9.4e-21
NWMN_RS01345	NWMN_0243	hypothetical protein	2.22	1.61e-15
NWMN_RS05835	NWMN_1031	minor structural protein	2.22	4.62e-21
NWMN_RS10190	NWMN_1783	tail protein	2.22	1.1e-23
NWMN_RS10175	NWMN_1780	hypothetical protein	2.21	2.94e-22
NWMN_RS00545	NWMN_0097	capsular polysaccharide biosynthesis protein Cap8C	2.21	1.38e-07
NWMN_RS05590	NWMN_0995	hypothetical protein	2.2	1.94e-19
NWMN_RS01480	none	hypothetical protein	2.2	1.73e-24
NWMN_RS13485	NWMN_2341	epimerase	2.19	4.89e-21
NWMN_RS02945	NWMN_0506	50S ribosomal protein L7/L12	2.18	2.33e-20
NWMN_RS10385	none	hypothetical protein	2.17	1.22e-22
NWMN_RS05980	NWMN_1058	excinuclease ABC subunit C	2.17	1.07e-23
NWMN_RS04275	NWMN_0755	acetyltransferase	2.17	9.87e-16
NWMN_RS03815	NWMN_0674	two-component sensor histidine kinase	2.17	1.29e-26
NWMN_RS05865	NWMN_1036	tail protein	2.17	1.61e-18
NWMN_RS05960	NWMN_1055	DNA polymerase/3'-5' exonuclease PolX	2.16	2.91e-22
NWMN_RS09765	NWMN_1733	foldase	2.16	3.59e-28
NWMN_RS02430	NWMN_0430	membrane protein	2.16	1.33e-14
NWMN_RS11200	NWMN_1942	hydrolase in agr operon	2.15	1.14e-26
NWMN_RS08685	NWMN_1549	50S ribosomal protein L21	2.14	6.18e-18
NWMN_RS06000	NWMN_1063	glutamate racemase	2.13	1.42e-17
NWMN_RS03820	NWMN_0675	DNA-binding response regulator	2.13	5.94e-29
NWMN_RS08670	NWMN_1546	GTPase ObgE	2.13	1.05e-19
NWMN_RS05040	other	putative holin-like toxin	2.13	0.000125976
NWMN_RS10195	NWMN_1784	hypothetical protein	2.12	4.13e-17
NWMN_RS04585	none	hypothetical protein	2.12	1.54e-17
NWMN_RS13835	NWMN_2406	hypothetical protein	2.12	3.28e-18
NWMN_RS12560	NWMN_2173	molybdopterin molybdenumtransferase	2.12	2.02e-19
NWMN_RS07525	NWMN_1335	peptide-methionine (S)-S-oxide reductase	2.12	3.13e-25
NWMN_RS03830	NWMN_0677	hypothetical protein	2.11	6.4e-16
NWMN_RS05830	NWMN_1030	peptidase	2.11	2.13e-17
NWMN_RS12130	NWMN_2096	Tagatose diphosphate aldolase	2.1	2.24e-10
NWMN_RS10070	NWMN_1761	metal-dependent hydrolase	2.09	1.4e-24
NWMN_RS10535	NWMN_1833	DNA polymerase IV	2.09	3.29e-21
NWMN_RS04720	NWMN_0837	ATP-dependent helicase/deoxyribonuclease subunit B	2.08	9.13e-16
NWMN_RS02300	NWMN_0407	hypothetical protein	2.08	4.88e-13
NWMN_RS12505	NWMN_2165	MarR family transcriptional regulator	2.08	4.4e-11
NWMN_RS10170	NWMN_1779	phage tail protein	2.08	4.09e-16
NWMN_RS01755	NWMN_0308	hypothetical protein	2.08	5.33e-17
NWMN_RS14235	NWMN_2479	amidohydrolase	2.07	1.57e-11
NWMN_RS05620	NWMN_0998	hypothetical protein	2.07	1.26e-15
NWMN_RS00820	NWMN_0150	peptidase M23	2.07	1.14e-18
NWMN_RS06665	NWMN_1182	30S ribosomal protein S15	2.06	1.25e-10
NWMN_RS03070	NWMN_0532	glucosamine-6-phosphate deaminase	2.06	1.08e-17
NWMN_RS12650	NWMN_2192	urease accessory protein UreF	2.06	8.9e-14
NWMN_RS12645	NWMN_2191	UreE	2.06	6.4e-12
NWMN_RS12665	NWMN_2195	transcriptional regulator	2.06	2.91e-22
NWMN_RS05955	NWMN_1054	colicin V production protein CvpA	2.05	1.17e-22
NWMN_RS08680	NWMN_1548	hypothetical protein	2.05	3.69e-26
NWMN_RS07805	none	hypothetical protein	2.05	1.06e-08
NWMN_RS00265	NWMN_0045	hypothetical protein	2.05	1.37e-16
NWMN_RS03055	NWMN_0529	GTP cyclohydrolase FolE2	2.05	4.29e-24
NWMN_RS03195	NWMN_0558	transcriptional regulator	2.04	1.61e-09
NWMN_RS06095	NWMN_1075	hypothetical protein	2.04	1.34e-16
NWMN_RS01340	NWMN_0242	hypothetical protein	2.03	3.63e-17
NWMN_RS02190	NWMN_0388	hypothetical protein	2.01	3.88e-22
NWMN_RS05810	NWMN_1026	hypothetical protein	2.01	1.2e-12
NWMN_RS13160	NWMN_2287	heat-shock protein Hsp20	2.01	3.89e-15
NWMN_RS07450	NWMN_1324	hypothetical protein	2	8.89e-25
NWMN_RS03640	NWMN_0641	LysR family transcriptional regulator	2	1.48e-25
NWMN_RS04025	NWMN_0711	glycerate kinase	2	1.05e-17
downregulated
NWMN_RS02395	NWMN_0423	sodium-dependent transporter	-4.57	1.01e-10
NWMN_RS01365	NWMN_0247	formate/nitrite transporter	-4.45	1.67e-44
NWMN_RS12020	NWMN_2075	membrane protein	-4.31	1.06e-26
NWMN_RS14920	NWMN_2605	cold-shock protein	-4.26	1.49e-20
NWMN_RS14345	None	hypothetical protein	-4.2	3.12e-20
NWMN_RS11875	NWMN_2056	glutamine-fructose-6-phosphate aminotransferase	-4.13	1.03e-35
NWMN_RS14350	NWMN_2500	amino acid permease	-4.08	5.4e-18
NWMN_RS08865	NWMN_1580	glyceraldehyde-3-phosphate dehydrogenase	-4.05	3.79e-33
NWMN_RS14180	NWMN_2469	transglycosylase IsaA	-4.03	1.86e-37
NWMN_RS14160	NWMN_2465	glycosyl-diaponeurosporenoate acyltransferase	-4.01	8.56e-29
NWMN_RS09310	NWMN_1658	proline dehydrogenase	-4.01	1.78e-32
NWMN_RS02475	NWMN_0438	PTS ascorbate transporter subunit IIA	-3.93	2.05e-33
NWMN_RS06990	NWMN_1238	hypothetical protein	-3.9	2.6e-36
NWMN_RS14785	NWMN_2577	ATP phosphoribosyltransferase	-3.87	0.0008
NWMN_RS04600	NWMN_0813	sodium:proton antiporter	-3.8	1.96e-08
NWMN_RS07625	NWMN_1352	sulfite reductase subunit alpha	-3.8	6.93e-33
NWMN_RS12015	NWMN_2074	hypothetical protein	-3.7	1.46e-33
NWMN_RS03130	NWMN_0545	hypothetical protein	-3.68	1.35e-58
NWMN_RS07760	NWMN_1378	nucleoside-diphosphate kinase	-3.58	3.7e-29
NWMN_RS01095	NWMN_0196	antiholin-like protein LrgA	-3.56	1.04e-33
NWMN_RS13815	NWMN_2402	gluconate kinase	-3.5	1.17e-21
NWMN_RS10645	NWMN_1853	prephenate dehydratase	-3.49	1.55e-27
NWMN_RS14175	NWMN_2468	GNAT family acetyltransferase	-3.48	1.51e-28
NWMN_RS07115	NWMN_1261	choline transporter	-3.38	8.04e-40
NWMN_RS06270	NWMN_1109	bifunctional protein PyrR	-3.36	4.02e-07
NWMN_RS14925	NWMN_2606	transcriptional regulator	-3.35	1.22e-39
NWMN_RS04695	NWMN_0832	argininosuccinate synthase	-3.32	6.61e-07
NWMN_RS09130	NWMN_1626	acetate-CoA ligase	-3.28	1.09e-31
NWMN_RS13140	NWMN_2283	DUF4889 domain-containing protein	-3.28	5.32e-32
NWMN_RS12480	NWMN_2161	membrane protein	-3.27	6.28e-31
NWMN_RS09100	NWMN_1622	tyrosine-tRNA ligase	-3.27	5.71e-17
NWMN_RS12695	none	hypothetical protein	-3.26	7.73e-16
NWMN_RS05480	NWMN_0978	cell division protein FtsW	-3.23	1.25e-50
NWMN_RS07600	NWMN_1347	amino acid permease	-3.21	2.92e-33
NWMN_RS00735	NWMN_0133	PTS glucose EIICBA component	-3.19	1.16e-20
NWMN_RS12215	NWMN_2111	acetolactate synthase	-3.18	2.73e-36
NWMN_RS02265	NWMN_0400	hypothetical protein	-3.17	2.74e-27
NWMN_RS11795	NWMN_2042	purine-nucleoside phosphorylase	-3.15	1.7e-49
NWMN_RS04305	NWMN_0761	cold-shock protein	-3.15	1.01e-23
NWMN_RS11725	NWMN_2030	hypothetical protein	-3.14	3.37e-29
NWMN_RS12775	NWMN_2215	CAAX amino protease	-3.14	6.47e-34
NWMN_RS00045	NWMN_0008	serine-tRNA ligase	-3.12	1.26e-13
NWMN_RS12465	none	hypothetical protein	-3.12	1.49e-29
NWMN_RS02270	NWMN_0401	hypothetical protein	-3.11	2.31e-37
NWMN_RS13820	NWMN_2403	GntR family transcriptional regulator	-3.1	1.2e-44
NWMN_RS11815	NWMN_2046	membrane protein	-3.08	4.87e-16
NWMN_RS08055	NWMN_1427	geranyltranstransferase	-3.08	1.31e-33
NWMN_RS13230	NWMN_2301	cobalamin biosynthesis protein CbiX	-3.08	8.44e-31
NWMN_RS04650	NWMN_0823	kinase	-3.07	1.68e-18
NWMN_RS06180	NWMN_1090	cell division protein FtsL	-3.07	4.92e-41
NWMN_RS06790	NWMN_1207	glycerol transporter	-3.07	1.76e-36
NWMN_RS11540	NWMN_1994	protein translocase component YidC	-3.06	1.95e-29
NWMN_RS00625	NWMN_0113	aldehyde dehydrogenase	-3.03	1.88e-26
NWMN_RS14185	NWMN_2470	membrane protein	-3.01	1.77e-14
NWMN_RS03135	NWMN_0546	membrane protein	-2.99	2.14e-38
NWMN_RS14165	NWMN_2466	CHAP domain-containing protein	-2.99	2.95e-07
NWMN_RS12710	NWMN_2202	membrane protein	-2.99	2.1e-21
NWMN_RS13240	NWMN_2303	formate/nitrite transporter	-2.98	9.16e-42
NWMN_RS08090	NWMN_1433	elongation factor P	-2.97	4.43e-45
NWMN_RS13150	NWMN_2285	hypothetical protein	-2.97	9.16e-25
NWMN_RS10710	NWMN_1864	hypothetical protein	-2.95	2.14e-40
NWMN_RS14280	NWMN_2488	dihydroorotate dehydrogenase 2	-2.94	1.14e-25
NWMN_RS06130	NWMN_1082	permease	-2.94	4.16e-15
NWMN_RS13145	NWMN_2284	proton/sodium-glutamate symport protein GltT	-2.93	5.48e-38
NWMN_RS12475	NWMN_2160	hypothetical protein	-2.93	1.93e-17
NWMN_RS03730	NWMN_0658	membrane protein	-2.92	4.98e-17
NWMN_RS03725	NWMN_0657	aldo/keto reductase	-2.9	2.52e-39
NWMN_RS03005	NWMN_0518	deoxycytidine kinase	-2.88	1.96e-27
NWMN_RS14025	NWMN_2441	LysR family transcriptional regulator	-2.88	5.15e-33
NWMN_RS14790	NWMN_2578	HisZ	-2.86	0.00560939
NWMN_RS14155	NWMN_2464	diapolycopene oxygenase	-2.86	1.45e-15
NWMN_RS03675	NWMN_0647	hypothetical protein	-2.81	2.91e-22
NWMN_RS08915	NWMN_1589	alanine glycine permease	-2.81	1.92e-27
NWMN_RS13555	NWMN_2352	iron export ABC transporter permease subunit FetB	-2.8	1.3e-12
NWMN_RS14105	NWMN_2454	1-pyrroline-5-carboxylate dehydrogenase	-2.8	1.18e-20
NWMN_RS07580	NWMN_1343	ribonuclease H	-2.79	6.38e-12
NWMN_RS10080	NWMN_1762	membrane protein	-2.77	3.44e-39
NWMN_RS03450	NWMN_0606	N-acetylmannosaminyltransferase	-2.76	1.01e-33
NWMN_RS11580	NWMN_2002	hypothetical protein	-2.74	1.14e-29
NWMN_RS02080	NWMN_0367	phosphoglycerate mutase	-2.74	8.23e-30
NWMN_RS10655	NWMN_1854	sodium-dependent dicarboxylate transporter SdcS	-2.72	9e-32
NWMN_RS11840	NWMN_2051	lytic regulatory protein	-2.69	1.06e-25
NWMN_RS13790	NWMN_2395	UTP-glucose-1-phosphate uridylyltransferase	-2.69	5.98e-39
NWMN_RS06140	NWMN_tRNA15		-2.67	2.12e-18
NWMN_RS06605	NWMN_1171	phosphatidate cytidylyltransferase	-2.66	1.9e-29
NWMN_RS09800	NWMN_1739	transcriptional regulator	-2.66	6.56e-21
NWMN_RS12210	NWMN_2110	alpha-acetolactate decarboxylase	-2.64	1.8e-31
NWMN_RS06020	NWMN_1066	fibrinogen-binding protein	-2.64	3.4e-16
NWMN_RS13700	NWMN_2377	hypothetical protein	-2.64	3.56e-26
NWMN_RS14780	NWMN_2576	histidinol dehydrogenase	-2.63	0.0038053
NWMN_RS00690	NWMN_0125	hypothetical protein	-2.62	6.96e-26
NWMN_RS00865	NWMN_0158	hexose phosphate transporter	-2.62	1.31e-13
NWMN_RS07390	NWMN_1313	cold-shock protein CspA	-2.62	4.72e-18
NWMN_RS06995	NWMN_1239	aspartate kinase	-2.59	3.31e-24
NWMN_RS03700	NWMN_0652	undecaprenyl-diphosphatase	-2.57	2.83e-34
NWMN_RS14440	NWMN_2515	anaerobic ribonucleoside-triphosphate reductase	-2.57	9.35e-08
NWMN_RS14140	NWMN_2461	dehydrosqualene desaturase	-2.57	5.22e-11
NWMN_RS10600	NWMN_1845	hypothetical protein	-2.56	2.17e-18
NWMN_RS03765	NWMN_0665	hypothetical protein	-2.56	1.42e-14
NWMN_RS13440	NWMN_2334	transcriptional regulator	-2.53	1.2e-13
NWMN_RS03590	NWMN_0632	hypothetical protein	-2.51	2.08e-34
NWMN_RS12000	NWMN_2071	hemolysin III	-2.51	2.92e-32
NWMN_RS06690	NWMN_1187	zinc protease	-2.5	3.96e-24
NWMN_RS03595	NWMN_0633	anion permease	-2.5	2.3e-31
NWMN_RS01870	NWMN_0329	glycerol-3-phosphate transporter	-2.5	1.36e-16
NWMN_RS11670	NWMN_2019	protein-tyrosine-phosphatase	-2.49	2.11e-19
NWMN_RS10640	NWMN_1852	nitric oxide synthase oxygenase	-2.48	1.79e-19
NWMN_RS14050	NWMN_2444	hypothetical protein	-2.48	1.32e-16
NWMN_RS09740	NWMN_1727	multidrug ABC transporter ATP-binding protein	-2.47	2.87e-33
NWMN_RS07635	NWMN_1353	DUF4889 domain-containing protein	-2.47	1.26e-22
NWMN_RS08845	none	hypothetical protein	-2.47	4.23e-17
NWMN_RS01845	NWMN_0324	PTS ascorbate transporter subunit IIA	-2.47	7.28e-09
NWMN_RS05500	NWMN_0982	membrane protein	-2.46	1.91e-35
NWMN_RS05240	none	phosphoribosylformylglycinamidine synthase	-2.46	3.54e-19
NWMN_RS00055	NWMN_0010	membrane protein	-2.46	4.52e-15
NWMN_RS09135	NWMN_1627	acetoin dehydrogenase	-2.45	5.2e-22
NWMN_RS05300	none	hypothetical protein	-2.43	7.88e-07
NWMN_RS07640	NWMN_1354	RNA methyltransferase	-2.42	7.29e-22
NWMN_RS10605	NWMN_1846	adenylosuccinate lyase	-2.42	3.49e-17
NWMN_RS11820	NWMN_2047	mannose-6-phosphate isomerase	-2.42	1.87e-32
NWMN_RS04130	NWMN_0729	prolipoprotein diacylglyceryl transferase	-2.41	5.07e-33
NWMN_RS00120	NWMN_0021	metallo-hydrolase	-2.39	4.27e-20
NWMN_RS14045	none	hypothetical protein	-2.38	1.43e-09
NWMN_RS04050	NWMN_0716	undecaprenyl-phosphate alpha-N-acetylglucosaminyl 1-phosphate transferase	-2.38	3.26e-22
NWMN_RS04605	NWMN_0814	thioesterase	-2.37	1.22e-08
NWMN_RS01050	NWMN_0187	hypothetical protein	-2.36	4.72e-25
NWMN_RS00185	none	hypothetical protein	-2.36	6.71e-13
NWMN_RS14130	NWMN_2459	lactate dehydrogenase	-2.36	1.37e-20
NWMN_RS13695	none	hypothetical protein	-2.36	1.04e-17
NWMN_RS13595	NWMN_2358	hypothetical protein	-2.35	4.03e-25
NWMN_RS01370	NWMN_0248	branched-chain amino acid transporter II carrier protein	-2.32	3.22e-13
NWMN_RS02975	NWMN_0512	2-amino-3-ketobutyrate CoA ligase	-2.32	6.69e-28
NWMN_RS12715	NWMN_2203	CHAP domain-containing protein	-2.31	1.51e-20
NWMN_RS14270	NWMN_2486	type VII secretion protein	-2.31	1.21e-09
NWMN_RS07135	NWMN_1266	glycerol-3-phosphate acyltransferase	-2.3	8.9e-13
NWMN_RS02405	NWMN_0425	cystathionine beta-lyase	-2.29	4.72e-25
NWMN_RS11500	NWMN_1988	cell division protein FtsW	-2.29	3.44e-28
NWMN_RS03330	NWMN_0582	enterobactin ABC transporter permease	-2.28	5.63e-19
NWMN_RS03490	NWMN_0614	nucleoside permease	-2.28	5.32e-32
NWMN_RS03170	NWMN_0553	mevalonate kinase	-2.28	2.99e-23
NWMN_RS03210	NWMN_0560	hypothetical protein	-2.28	2.28e-10
NWMN_RS06190	NWMN_1092	phospho-N-acetylmuramoyl-pentapeptide-transferase	-2.28	1.86e-29
NWMN_RS12870	NWMN_2233	LysR family transcriptional regulator	-2.27	1.15e-21
NWMN_RS11755	NWMN_2035	hypothetical protein	-2.27	2.51e-22
NWMN_RS00715	NWMN_0130	branched-chain amino acid transporter II carrier protein	-2.27	1.12e-23
NWMN_RS06135	none	DNA-binding protein	-2.27	3.3e-13
NWMN_RS11920	NWMN_2065	arginase	-2.27	5.2e-25
NWMN_RS05075	NWMN_0906	glycosyl transferase family 1	-2.26	1.34e-17
NWMN_RS07770	NWMN_1380	demethylmenaquinone methyltransferase	-2.26	1.1e-16
NWMN_RS04525	NWMN_0800	protein NagD	-2.26	1.17e-25
NWMN_RS10085	NWMN_1763	teichoic acid ABC transporter ATP-binding protein	-2.26	4.59e-25
NWMN_RS14355	NWMN_2501	aspartate aminotransferase family protein	-2.24	1.55e-10
NWMN_RS10485	NWMN_1826	methionine aminopeptidase	-2.23	1.44e-28
NWMN_RS12980	NWMN_2255	TetR family transcriptional regulator	-2.23	5.28e-14
NWMN_RS07905	NWMN_1400	DNA-binding response regulator	-2.23	8.2e-27
NWMN_RS07795	NWMN_1384	GTPase	-2.23	4.48e-14
NWMN_RS05495	NWMN_0981	protoheme IX farnesyltransferase	-2.22	1.14e-26
NWMN_RS09435	NWMN_1682	transposase	-2.21	9.55e-25
NWMN_RS02400	NWMN_0424	cysteine synthase	-2.21	1.37e-09
NWMN_RS14275	NWMN_2487	fructosamine-3-kinase	-2.21	9.26e-08
NWMN_RS02825	NWMN_0483	pyrimidine nucleoside transporter NupC	-2.21	8.89e-25
NWMN_RS04810	NWMN_0855	membrane protein	-2.2	5.95e-12
NWMN_RS10500	NWMN_1828	hypothetical protein	-2.2	5.21e-10
NWMN_RS13075	NWMN_2272	quinone oxidoreductase	-2.2	2.77e-28
NWMN_RS10715	NWMN_1865	membrane protein	-2.19	3.59e-18
NWMN_RS03805	NWMN_0672	glyoxal reductase	-2.18	1.08e-19
NWMN_RS08190	none	hypothetical protein	-2.18	3.07e-10
NWMN_RS07775	NWMN_1381	heptaprenyl pyrophosphate synthase subunit A	-2.17	2.72e-12
NWMN_RS07765	NWMN_1379	heptaprenyl diphosphate synthase subunit II	-2.16	2.47e-18
NWMN_RS14040	none	hypothetical protein	-2.16	6.9e-13
NWMN_RS14860	NWMN_2592	2-oxoglutarate translocator	-2.16	2.26e-21
NWMN_RS00755	NWMN_0137	RpiR family transcriptional regulator	-2.15	4.68e-09
NWMN_RS05335	NWMN_0952	cytochrome d ubiquinol oxidase subunit I	-2.15	4.55e-21
NWMN_RS01850	NWMN_0325	hypothetical protein	-2.15	1.2e-14
NWMN_RS03125	NWMN_0544	uracil-DNA glycosylase	-2.15	1.39e-19
NWMN_RS01795	NWMN_0315	NADH-dependent flavin oxidoreductase	-2.15	5.55e-22
NWMN_RS11720	NWMN_2029	fructose-bisphosphate aldolase	-2.14	8.03e-31
NWMN_RS05365	none	hypothetical protein	-2.14	7.61e-13
NWMN_RS09820	NWMN_1743	class II fumarate hydratase	-2.14	5.16e-26
NWMN_RS12960	NWMN_2251	esterase	-2.14	1.12e-19
NWMN_RS12885	NWMN_2236	lysostaphin resistance protein A	-2.13	2.63e-23
NWMN_RS01380	none	hypothetical protein	-2.13	1.05e-06
NWMN_RS00750	NWMN_0136	permease	-2.13	8.3e-12
NWMN_RS08185	NWMN_1451	glucokinase	-2.12	3.7e-28
NWMN_RS14100	NWMN_2453	hypothetical protein	-2.12	9.88e-07
NWMN_RS12890	NWMN_2237	ribose-5-phosphate isomerase	-2.11	1.52e-15
NWMN_RS04785	NWMN_0850	phosphatidylethanolamine-binding protein	-2.1	9.04e-13
NWMN_RS11995	NWMN_2070	multidrug MFS transporter	-2.09	5.63e-21
NWMN_RS14170	NWMN_2467	O-acetyltransferase OatA	-2.09	5.35e-20
NWMN_RS04940	NWMN_0882	AI-2E family transporter	-2.09	1.61e-22
NWMN_RS07940	NWMN_1407	ADP-ribose pyrophosphatase	-2.08	5.28e-24
NWMN_RS07605	NWMN_1348	serine/threonine dehydratase	-2.07	1.83e-15
NWMN_RS05225	NWMN_0933	5-(carboxyamino)imidazole ribonucleotide mutase	-2.06	6.22e-14
NWMN_RS07610	NWMN_1349	alanine dehydrogenase	-2.06	1.19e-11
NWMN_RS11615	NWMN_2008	ATP synthase subunit gamma	-2.06	3.97e-27
NWMN_RS00305	NWMN_0053	hypothetical protein	-2.06	3.6e-10
NWMN_RS13680	NWMN_2374	hypothetical protein	-2.05	9.44e-12
NWMN_RS00970	NWMN_0175	nitric oxide dioxygenase	-2.05	4.1e-16
NWMN_RS13850	NWMN_2409	alkaline phosphatase	-2.05	1.83e-11
NWMN_RS11690	NWMN_2023	thymidine kinase	-2.04	4.06e-14
NWMN_RS07030	NWMN_1245	gamma-aminobutyrate permease	-2.04	1.44e-22
NWMN_RS13220	NWMN_2299	nitrite reductase NAD(P)H small subunit	-2.04	4.97e-17
NWMN_RS10075	none	hypothetical protein	-2.04	1.93e-11
NWMN_RS00995	NWMN_0178	hypothetical protein	-2.03	1.13e-21
NWMN_RS13225	NWMN_2300	nitrite reductase large subunit	-2.03	1.65e-21
NWMN_RS11675	NWMN_2020	translation factor Sua5	-2.03	1.21e-18
NWMN_RS06920	NWMN_1225	hypothetical protein	-2.03	3.02e-13
NWMN_RS11400	NWMN_1971	anti-sigma B factor RsbW	-2.02	1.75e-13
NWMN_RS03235	NWMN_0564	hypothetical protein	-2.02	9.92e-09
NWMN_RS02125	NWMN_0375	hypothetical protein	-2.02	9.23e-20
NWMN_RS09390	NWMN_1673	hypothetical protein	-2.02	1.35e-06
NWMN_RS13880	NWMN_2414	fructose bisphosphatase	-2.01	2.32e-23
NWMN_RS09250	NWMN_1648	NAD(FAD)-utilizing dehydrogenase	-2.01	1.81e-21
NWMN_RS07335	NWMN_1302	virulence factor B	-2.01	2.61e-18
NWMN_RS06815	NWMN_1212	RNA-binding protein Hfq	-2.01	2.31e-10
NWMN_RS05485	NWMN_0979	pyruvate carboxylase	-2	8.84e-26
NWMN_RS02090	NWMN_0369	hypothetical protein	-2	2.87e-20
NWMN_RS02695	NWMN_0471	tRNA(Ile)-lysidine synthase	-2	1.44e-22
NWMN_RS01790	NWMN_0314	alpha/beta hydrolase	-2	1.23e-17
NWMN_RS13095	NWMN_2275	membrane protein	-2	3.59e-18
*Significance was defined as FDR <0.001
#Defined a |log2 fold change| > 2
Table S2B. COG analysis of upregulated and downregulated genes in S. aureus upon VU0026921 treatment.
Upregulated	Downregulated	COG Description
112	74	unclassified
18	1	toxins/related to toxins
3	3	signal transduction
14	18	general function prediction only
1	4	secondary structure
13	10	inorganic ion transport and metabolism
18	1	post-translational modification, protein turnover, chaperone functions
9	9	cell wall/membrane/envelope biogenesis
11	5	replication and repair
18	12	transcription
3	6	lipid metabolism
5	4	coenzyme metabolism
9	18	carbohydrate metabolism and transport
4	11	nucleotide metabolism and transport
15	20	amino acid metabolism and transport
2	12	energy production and conversion
0	4	cell cycle control and mitosis
39	5	translation
1	2	intracellular trafficking and secretion
3	1	nucleotide binding
