# Supplementary material for: A Small-Molecule Modulator of Metal Homeostasis in Gram-Positive Pathogens
Source: mBio. 2020 Oct 27;11(5):e02555-20. doi: 10.1128/mBio.02555-20 (PMC7593973; doi:10.1128/mBio.02555-20)
Supplement: TABLE S3 [file mBio.02555-20-st003.xlsx]

## Sheet: Sheet1
Table S3. Transcripts significantly* changed# between 100 mM ‘921 and 100 mM ‘921/1 mM MnCl2 combination treatment.
Locus tag	Old locus tag	Annotation	log2 FC	FDR
Up-regulated
NWMN_RS10105	NWMN_1767	glutamine amidotransferase	4.72	1.66e-34
NWMN_RS00305	NWMN_0053	hypothetical protein	4.37	1.44e-32
NWMN_RS12705	NWMN_2201	octopine dehydrogenase	3.84	1.15e-32
NWMN_RS03665	NWMN_0645	GNAT family acetyltransferase	3.81	5.53e-35
NWMN_RS09610	NWMN_1711	bacitracin ABC transporter ATP-binding protein	3.8	2.61e-34
NWMN_RS11825	NWMN_2048	oxidoreductase	3.8	1.5e-23
NWMN_RS03170	NWMN_0553	mevalonate kinase	3.73	1.71e-51
NWMN_RS01830	NWMN_0321	hypothetical protein/ oxidoreductase protein	3.72	2.78e-22
NWMN_RS03690	NWMN_0650	hypothetical protein	3.7	1.8e-45
NWMN_RS13255	NWMN_2306	zinc ABC transporter substrate-binding protein	3.7	3.77e-47
NWMN_RS14415	NWMN_2512	MBL fold hydrolase	3.68	9.94e-27
NWMN_RS00180	NWMN_0029	pyridine nucleotide-disulfide oxidoreductase	3.68	6.31e-36
NWMN_RS14275	NWMN_2487	fructosamine-3-kinase	3.67	4.27e-16
NWMN_RS13305	NWMN_2314	drug:proton antiporter	3.67	5.56e-69
NWMN_RS07540	NWMN_1338	thymidylate synthase	3.67	2.78e-73
NWMN_RS04180	NWMN_0737	epimerase	3.65	7.81e-62
NWMN_RS12095	NWMN_2089	glycine/betaine ABC transporter permease	3.64	1e-31
NWMN_RS12695	NWMN_RS12695	hypothetical protein	3.63	1.9e-17
NWMN_RS10460	NWMN_1821	hypothetical protein/ ribonuclease	3.62	1.89e-19
NWMN_RS05315	NWMN_0948	hypothetical protein	3.57	6.34e-43
NWMN_RS10660	NWMN_1855	pectate lyase	3.54	5.21e-38
NWMN_RS09605	NWMN_1710	hypothetical protein	3.52	2.29e-24
NWMN_RS12700	NWMN_2200	Na+/H+ antiporter NhaC	3.51	2.35e-43
NWMN_RS03695	NWMN_0651	hypothetical protein	3.48	5.46e-29
NWMN_RS14385	NWMN_2507	antibiotic biosynthesis monooxygenase	3.48	9.98e-24
NWMN_RS00630	NWMN_0114	cation transporter / Co/Zn/Cd efflux CzcD	3.45	1.26e-30
NWMN_RS04020	NWMN_0710	hypothetical protein / bacillithiol YtxJ	3.45	9.04e-37
NWMN_RS08185	NWMN_1451	glucokinase	3.44	7.81e-62
NWMN_RS14140	NWMN_2461	dehydrosqualene desaturase	3.44	4.33e-16
NWMN_RS03180	NWMN_0555	phosphomevalonate kinase	3.44	1.81e-26
NWMN_RS05165	NWMN_0922	mannosyl-glycoprotein endo-beta-N-acetylglucosamidase / atl	3.42	2.57e-43
NWMN_RS13555	NWMN_2352	iron export ABC transporter permease subunit FetB	3.38	1.53e-15
NWMN_RS14155	NWMN_2464	diapolycopene oxygenase / crtI	3.36	6.96e-18
NWMN_RS00625	NWMN_0113	aldehyde dehydrogenase / aldA	3.36	4.56e-28
NWMN_RS14870	NWMN_2594	DNA-binding protein / RNA polymerase	3.35	3.35e-25
NWMN_RS11890	NWMN_2059	mannitol-specific phosphotransferase enzyme IIA component / mtlA	3.33	1.74e-26
NWMN_RS00535	NWMN_0095	capsular polysaccharide type 5 biosynthesis protein cap5A / capA	3.32	8.64e-16
NWMN_RS02060	NWMN_0364	Peptidase / zinc-binding peptidase	3.32	7.19e-15
NWMN_RS13325	NWMN_2316	Transporter / CDF-family transporter	3.32	6.03e-29
NWMN_RS11895	NWMN_2060	mannitol-1-phosphate 5-dehydrogenase / mtlD	3.31	5.28e-25
NWMN_RS10450	NWMN_1819	protein-tyrosine-phosphatase	3.28	5.65e-29
NWMN_RS03175	NWMN_0554	diphosphomevalonate decarboxylase / mvaD	3.28	2.15e-26
NWMN_RS09795	NWMN_1738	hypothetical protein	3.25	7.46e-43
NWMN_RS03930	NWMN_0695	lipid kinase	3.25	4.12e-28
NWMN_RS08180	NWMN_1450	hypothetical protein	3.25	2.51e-33
NWMN_RS13040	NWMN_2265	LytTR family transcriptional regulator	3.25	3.61e-41
NWMN_RS05300	none	hypothetical protein	3.24	3.85e-10
NWMN_RS09190	NWMN_1636	hypothetical protein	3.22	1.02e-41
NWMN_RS08175	NWMN_1449	hydroxyacylglutathione hydrolase / zinc-binding hydrolase	3.2	1.32e-34
NWMN_RS13420	NWMN_2330	hypothetical protein	3.2	3.84e-27
NWMN_RS04735	NWMN_0840	hypothetical protein	3.19	1.15e-53
NWMN_RS09185	NWMN_1635	tRNA-binding protein	3.15	9.16e-54
NWMN_RS03805	NWMN_0672	glyoxal reductase	3.14	7.29e-33
NWMN_RS07495	NWMN_1331	acetyltransferase	3.13	1.75e-30
NWMN_RS13440	NWMN_2334	transcriptional regulator	3.13	5.83e-17
NWMN_RS02635	none	hypothetical protein	3.09	5.99e-18
NWMN_RS11880	NWMN_2057	PTS mannitol transporter subunit IICB	3.09	4.73e-34
NWMN_RS01385	NWMN_0250	peptide ABC transporter permease	3.09	2.24e-29
NWMN_RS06535	NWMN_1159	DNA processing protein DprA	3.08	4.18e-28
NWMN_RS14975	none	membrane protein	3.07	3.78e-12
NWMN_RS05425	NWMN_0968	spermidine/putrescine ABC transporter substrate-binding protein	3.04	6.78e-44
NWMN_RS14360	NWMN_2502	membrane protein	3.04	5.25e-23
NWMN_RS03685	NWMN_0649	Rossman fold protein TIGR00730 family	3.04	1.08e-28
NWMN_RS13310	none	hypothetical protein	3.03	8.48e-18
NWMN_RS05170	NWMN_0923	GNAT family N-acetyltransferase	3	1.45e-27
NWMN_RS09830	NWMN_1745	hypothetical protein	2.99	2.15e-27
NWMN_RS01380	none	hypothetical protein	2.96	6.47e-10
NWMN_RS10455	NWMN_1820	hypothetical protein	2.95	1.37e-28
NWMN_RS14685	none	hypothetical protein	2.95	6.33e-29
NWMN_RS00325	NWMN_0057	iron ABC transporter permease / siderophore transport sirC	2.94	6.85e-21
NWMN_RS04695	NWMN_0832	argininosuccinate synthase / argG	2.94	3.51518e-06
NWMN_RS08570	NWMN_1526	hypothetical protein	2.91	1.3e-17
NWMN_RS03145	NWMN_0548	membrane protein	2.9	9.52e-34
NWMN_RS07530	NWMN_1336	hypothetical protein	2.9	2.15e-39
NWMN_RS11395	NWMN_1970	RNA polymerase sigma factor SigB	2.89	1.85e-17
NWMN_RS13835	NWMN_2406	hypothetical protein	2.89	1.34e-25
NWMN_RS00865	NWMN_0158	hexose phosphate transporter / uhpT	2.89	2.16e-14
NWMN_RS04340	NWMN_0767	hypothetical protein	2.87	1.35e-19
NWMN_RS14160	NWMN_2465	glycosy diaponeurosporenoate acyltransferase	2.87	4.42e-14
NWMN_RS06790	NWMN_1207	glycerol transporter / glpF	2.85	7.37e-34
NWMN_RS04335	NWMN_0766	hypothetical protein	2.84	6.15e-17
NWMN_RS07490	NWMN_1330	UDP-N-acetylglucosamine--N-acetylmuramyl-(pentapeptide) pyrophosphoryl-undecaprenol N-acetylglucosamine transferase / murG	2.83	2.18e-25
NWMN_RS12050	NWMN_2080	siderophore synthetase	2.83	1.43e-35
NWMN_RS00220	NWMN_0036	DUF4865 domain-containing protein	2.83	4.78e-24
NWMN_RS00720	NWMN_0131	Isochorismatase / entB	2.82	5.63e-16
NWMN_RS03810	NWMN_0673	glycosyl transferase	2.82	8.34e-22
NWMN_RS09165	NWMN_1631	hypothetical protein	2.82	7.08e-22
NWMN_RS09170	NWMN_1632	hypothetical protein	2.81	3.45e-16
NWMN_RS02395	NWMN_0423	sodium-dependent transporter	2.8	7.85221e-06
NWMN_RS12880	NWMN_2235	Formimidoylglutamase / hutG	2.78	5.65e-15
NWMN_RS00185	none	hypothetical protein	2.78	3.68e-15
NWMN_RS02080	NWMN_0367	phosphoglycerate mutase / pgm	2.77	2.35e-31
NWMN_RS06190	NWMN_1092	phospho-N-acetylmuramoyl-pentapeptide-transferase / mraY	2.77	1.31e-42
NWMN_RS11325	NWMN_1962	ketol-acid reductoisomerase / ilvC	2.76	4.61e-13
NWMN_RS03150	NWMN_0549	hypothetical protein	2.76	4.42e-34
NWMN_RS04445	NWMN_0786	Fe-S cluster assembly protein SufD	2.75	3.27e-36
NWMN_RS13910	NWMN_2419	acetyltransferase	2.73	2.58e-30
NWMN_RS11400	NWMN_1971	anti-sigma B factor RsbW	2.73	6.7e-20
NWMN_RS14105	NWMN_2454	1-pyrroline-5-carboxylate dehydrogenase	2.72	2.55e-17
NWMN_RS08975	NWMN_1601	metal-dependent hydrolase	2.72	1.47e-15
NWMN_RS12850	NWMN_2229	Oxidoreductase / short chain dehydrogenase family	2.72	2.31e-16
NWMN_RS01150	NWMN_0205	LacI family transcriptional regulator /rbsR	2.71	7.31e-22
NWMN_RS14345	none	hypothetical protein	2.71	2.7e-09
NWMN_RS11885	NWMN_2058	PTS lactose transporter subunit IIB	2.7	8.48e-24
NWMN_RS09615	NWMN_1712	peptidase S8 / bsaP	2.7	4.18e-31
NWMN_RS13045	NWMN_2266	membrane protein	2.69	2.26e-30
NWMN_RS12995	NWMN_2257	hypothetical protein / tcaA	2.66	1.09e-25
NWMN_RS00055	none	membrane protein	2.65	5.24e-16
NWMN_RS04070	NWMN_0720	competence protein ComF	2.65	1.24e-27
NWMN_RS06540	NWMN_1160	DNA topoisomerase 1 / topA	2.63	2.88e-28
NWMN_RS08255	NWMN_1464	RNA polymerase sigma factor SigA	2.63	2.19e-34
NWMN_RS08835	NWMN_1575	gamma-aminobutyrate permease / lysP	2.63	2.92e-31
NWMN_RS06120	NWMN_1080	hypothetical protein	2.62	1.69e-21
NWMN_RS09825	NWMN_1744	membrane protein	2.61	3.97e-20
NWMN_RS01390	NWMN_0251	ABC transporter ATP-binding protein	2.58	2.64e-21
NWMN_RS14180	NWMN_2469	transglycosylase IsaA	2.56	1.08e-18
NWMN_RS02075	none	hypothetical protein	2.56	4.27e-16
NWMN_RS11805	NWMN_2044	hypothetical protein / thiol-disulphide oxidoreductase	2.56	7.04e-35
NWMN_RS04310	NWMN_0762	hypothetical protein	2.55	1.13e-18
NWMN_RS08575	NWMN_1527	CsbD family protein	2.54	9.59e-18
NWMN_RS10100	NWMN_1766	monofunctional glycosyltransferase	2.54	3.72e-35
NWMN_RS04315	NWMN_0763	hypothetical protein	2.53	3.13e-15
NWMN_RS04450	NWMN_0787	cysteine desulfurase / sufS	2.52	3.91e-30
NWMN_RS07485	NWMN_1329	phosphatidic acid phosphatase	2.52	6.31e-27
NWMN_RS13560	NWMN_2353	ABC transporter ATP-binding protein	2.51	3.13e-11
NWMN_RS07355	NWMN_1306	4-hydroxy-tetrahydrodipicolinate synthase / dapA	2.5	3.62e-16
NWMN_RS11405	NWMN_1972	anti-sigma B factor antagonist / rsvB	2.49	1.22e-14
NWMN_RS12045	NWMN_2079	alanine racemase	2.48	1.22e-16
NWMN_RS07350	NWMN_1305	aspartate-semialdehyde dehydrogenase / asD	2.48	1.18e-16
NWMN_RS03955	NWMN_0699	protein NrdI	2.48	7.45e-20
NWMN_RS14150	NWMN_2463	diaponeurosporenoate glycosyltransferase	2.47	3.04e-10
NWMN_RS11815	NWMN_2046	membrane protein	2.47	9.53e-09
NWMN_RS07360	NWMN_1307	4-hydroxy-tetrahydrodipicolinate reductase / dapB	2.47	1.04e-15
NWMN_RS14350	NWMN_2500	amino acid permease	2.47	2.7e-09
NWMN_RS05565	NWMN_0992	DNA invertase /int	2.46	3.59e-21
NWMN_RS04405	NWMN_0778	topiosmerase	2.43	4.32e-29
NWMN_RS12875	NWMN_2234	metallothiol transferase FosB	2.42	1.07e-08
NWMN_RS14745	none	hypothetical protein	2.42	1.58e-09
NWMN_RS09835	none	hypothetical protein	2.42	1.18e-13
NWMN_RS09235	NWMN_1645	hypothetical protein	2.41	4.68e-17
NWMN_RS03960	NWMN_0700	ribonucleotide-diphosphate reductase / nrdE	2.41	1.64e-27
NWMN_RS09375	NWMN_1670	membrane protein	2.4	9.98e-16
NWMN_RS11540	NWMN_1994	protein translocase component YidC / oxaA	2.38	4.69e-22
NWMN_RS12750	NWMN_2210	formate dehydrogenase subunit alpha / Fe-S containing enzyme	2.37	4.59e-23
NWMN_RS09560	NWMN_1701	serine protease SplF	2.35	9.27e-13
NWMN_RS13415	none	hypothetical protein	2.35	2.39e-07
NWMN_RS03185	NWMN_0556	hypothetical protein	2.34	3.26e-24
NWMN_RS03965	NWMN_0701	ribonucleotide-diphosphate reductase subunit beta / nrdF	2.34	1.17e-29
NWMN_RS00660	NWMN_0119	hypothetical protein	2.33	9.27e-19
NWMN_RS07365	NWMN_1308	2-2-2-2-5-tetrahydropyridine-2-2C6-dicarboxylate N-acetyltransferase / dapD	2.33	5.27e-16
NWMN_RS03140	NWMN_0547	amino acid permease	2.33	4.12e-15
NWMN_RS11590	NWMN_2004	UDP-N-acetylglucosamine 1-carboxyvinyltransferase / murA	2.33	3.45e-25
NWMN_RS07470	NWMN_1328	DNA-binding response regulator	2.33	2.3e-22
NWMN_RS04455	NWMN_0788	iron-sulfur cluster assembly scaffold protein NifU	2.32	8.93e-26
NWMN_RS11705	NWMN_2026	aldehyde dehydrogenase	2.32	1.42e-10
NWMN_RS07370	NWMN_1309	Hydrolase / hipO	2.3	3.34e-11
NWMN_RS02070	NWMN_0366	membrane protein	2.29	2.3e-14
NWMN_RS12090	NWMN_2088	hypothetical protein	2.29	4.83e-12
NWMN_RS14145	NWMN_2462	dehydrosqualene synthase / crtM	2.29	3.53e-09
NWMN_RS03385	NWMN_0593	cation:proton antiporter / mnhA	2.28	1.87e-15
NWMN_RS11570	NWMN_1999	transglycosylase SceD	2.28	5.8e-16
NWMN_RS14270	NWMN_2486	type VII secretion protein	2.27	1.62e-08
NWMN_RS00310	NWMN_0054	L-lactate permease	2.27	1.58e-09
NWMN_RS03760	NWMN_0664	multidrug efflux MFS transporter NorA	2.27	5.57e-26
NWMN_RS14240	NWMN_2480	hydrolase	2.26	3.91e-08
NWMN_RS03905	NWMN_0690	glycine/betaine ABC transporter ATP-binding protein	2.26	7.28e-27
NWMN_RS06545	none		2.25	4.69e-22
NWMN_RS14265	NWMN_2485	hypothetical protein	2.25	2.45e-12
NWMN_RS04440	NWMN_0785	ABC transporter ATP-binding protein / sufC	2.25	1.28e-24
NWMN_RS14750	NWMN_2570	bifunctional phosphoribosyl-AMP cyclohydrolase/phosphoribosyl-ATP pyrophosphatase / hislE	2.24	1.7e-08
NWMN_RS06115	NWMN_1079	carbamate kinase 1 / arcC	2.24	1.32e-15
NWMN_RS11615	NWMN_2008	ATP synthase subunit gamma / atpG	2.22	1.02e-28
NWMN_RS10655	NWMN_1854	sodium-dependent dicarboxylate transporter SdcS	2.22	4.36e-19
NWMN_RS13065	NWMN_2270	hypothetical protein	2.22	8.19e-17
NWMN_RS02440	NWMN_0432	GNAT family acetyltransferase	2.22	8.71e-28
NWMN_RS07115	NWMN_1261	choline transporter	2.21	5.64e-19
NWMN_RS14630	NWMN_2547	accessory Sec system glycosyltransferase GtfA	2.21	1.4e-19
NWMN_RS03700	NWMN_0652	undecaprenyl-diphosphatase / bacA	2.2	3.45e-25
NWMN_RS12845	NWMN_2228	membrane protein	2.2	1.13e-21
NWMN_RS08250	NWMN_1463	tRNA methyltransferase	2.19	3.51e-19
NWMN_RS11310	NWMN_1960	dihydroxy-acid dehydratase / ilvD	2.17	3.49e-12
NWMN_RS05305	NWMN_0946	hypothetical protein	2.16	1.57e-22
NWMN_RS07250	NWMN_1287	aminoacyltransferase FemB	2.15	3.09e-22
NWMN_RS14100	NWMN_2453	hypothetical protein	2.15	7.85221e-06
NWMN_RS05060	NWMN_0903	ABC transporter ATP-binding protein	2.14	3.88e-09
NWMN_RS11130	NWMN_1929	succinyl-diaminopimelate desuccinylase	2.13	3.7e-09
NWMN_RS03680	NWMN_0648	acetyltransferase	2.13	7.26e-17
NWMN_RS03090	NWMN_0536	proline/betaine transporter	2.13	7.91e-16
NWMN_RS07535	NWMN_1337	dihydrofolate reductase / drfA	2.12	4.47e-25
NWMN_RS03745	NWMN_0661	membrane protein	2.12	4.86e-12
NWMN_RS04270	NWMN_0754	membrane protein	2.12	2.97e-23
NWMN_RS00395	NWMN_0070	membrane protein	2.11	1.32e-13
NWMN_RS03915	NWMN_0692	histidinol-phosphate aminotransferase / hisC	2.11	2.67e-15
NWMN_RS14625	NWMN_2546	accessory Sec system glycosylation chaperone GtfB	2.11	1.81e-14
NWMN_RS04160	NWMN_0734	hypothetical protein	2.1	1.72e-23
NWMN_RS00280	NWMN_0048	quinolone resistance protein NorB	2.1	6.06688e-06
NWMN_RS08190	none	hypothetical protein	2.1	4.5e-08
NWMN_RS14675	NWMN_2556	hypothetical protein	2.09	2.95e-14
NWMN_RS05295	none	hypothetical protein	2.09	2.84e-12
NWMN_RS09180	NWMN_1634	cell division protein FtsK	2.09	2.18e-25
NWMN_RS09755	NWMN_1730	hypothetical protein	2.08	5.23e-16
NWMN_RS14875	NWMN_2595	nickel transporter NixA	2.08	1.07e-16
NWMN_RS03380	NWMN_0592	recombinase	2.07	1.02e-09
NWMN_RS14635	NWMN_2548	accessory Sec system translocase SecA2	2.06	8.32e-18
NWMN_RS12715	NWMN_2203	CHAP domain-containing protein	2.06	4.75e-17
NWMN_RS00735	NWMN_0133	PTS glucose EIICBA component	2.05	8.79e-09
NWMN_RS11730	NWMN_2031	CTP synthetase / pyrG	2.05	1.61e-23
NWMN_RS12745	NWMN_2209	hypothetical protein	2.05	6.32e-17
NWMN_RS04410	NWMN_0779	thiol reductase thioredoxin	2.05	2.73e-20
NWMN_RS04360	NWMN_0771	organic hydroperoxide resistance protein-like	2.05	5.98e-11
NWMN_RS06195	none		2.04	1.94e-29
NWMN_RS11330	NWMN_1963	2-isopropylmalate synthase / leuA	2.04	2.7e-07
NWMN_RS04715	NWMN_0836	signal peptidase IB / spsB	2.04	1.42e-20
NWMN_RS09195	NWMN_1637	thiol reductase thioredoxin	2.03	9.25e-21
NWMN_RS04430	NWMN_0783	CsbD family protein	2.01	2.52e-08
NWMN_RS02490	none	hypothetical protein	2.01	5.43e-16
NWMN_RS09655	NWMN_1720	hypothetical protein	2	8.15e-15
Down-regulated
NWMN_RS14580	NWMN_2537	hypothetical protein / isaB	-4.93	1.19e-42
NWMN_RS13980	NWMN_2432	membrane protein / copper transport	-4.86	7.56e-38
NWMN_RS13905	NWMN_2418	MarR family transcriptional regulator	-4.45	6.85e-77
NWMN_RS13020	NWMN_2261	hemin ABC transporter ATP-binding protein / HrtA	-4.25	4.89e-54
NWMN_RS06105	NWMN_1077	hypothetical protein / superantigen like protein	-3.84	4.49e-31
NWMN_RS04105	NWMN_0725	hydrolase	-3.82	2.07e-53
NWMN_RS07320	NWMN_1300	phosphate-binding protein	-3.67	6.68e-26
NWMN_RS14850	NWMN_2590	PadR family transcriptional regulator	-3.65	2.95e-43
NWMN_RS13025	NWMN_2262	hemin ABC transporter permease / hrtB	-3.63	6.29e-26
NWMN_RS02200	NWMN_0390	hypothetical protein / toxin	-3.54	1.51e-57
NWMN_RS02065	NWMN_0365	transcriptional regulator	-3.54	2.72e-28
NWMN_RS02210	NWMN_0391	hypothetical protein / superantigen like protein	-3.42	4.93e-46
NWMN_RS13755	NWMN_2389	hypothetical protein	-3.4	7.35e-27
NWMN_RS08705	NWMN_1552	DUF4930 domain-containing protein	-3.36	1.12e-34
NWMN_RS12675	NWMN_2196	hypothetical protein	-3.35	3.94e-49
NWMN_RS10410	NWMN_1812	DNA-binding protein / phage repressor	-3.21	1.32e-56
NWMN_RS00015	none	RNA-binding protein	-3.19	1.42e-55
NWMN_RS14000	NWMN_2436	acyl-CoA thioester hydrolase	-3.18	1.47e-31
NWMN_RS06145	NWMN_1084	hemolytic protein	-3.16	1.84e-33
NWMN_RS13260	NWMN_2307	addiction module antitoxin RelB	-3.15	1.68e-44
NWMN_RS06150	NWMN_2620	hemolytic protein	-3.12	2.05e-26
NWMN_RS13920	NWMN_2421	NAD(P)H-dependent oxidoreductase	-3.11	3e-28
NWMN_RS05020	NWMN_0896	hypothetical protein	-3.11	3.74e-18
NWMN_RS10775	NWMN_1873	hypothetical protein / truncated beta hemolysin	-3.1	1.04e-20
NWMN_RS04580	NWMN_0810	hypothetical protein	-3.09	5.73e-37
NWMN_RS07400	NWMN_1314	hypothetical protein	-3.09	2.98e-21
NWMN_RS13585	NWMN_2356	hypothetical protein	-3.06	2.04e-46
NWMN_RS11200	NWMN_1942	hydrolase in agr operon	-3.06	6.44e-49
NWMN_RS13995	NWMN_2435	thiol reductase thioredoxin	-3.05	6.75e-41
NWMN_RS00665	NWMN_0120	hypothetical protein	-3.02	4.13e-29
NWMN_RS13990	NWMN_2434	esterase	-2.99	1.36e-42
NWMN_RS08700	NWMN_RS08700	hypothetical protein	-2.97	1.09e-38
NWMN_RS11830	NWMN_2049	transcriptional regulator / Zn and Co transport repressor protein	-2.96	6.28e-28
NWMN_RS07180	NWMN_1273	peptide-methionine (S)-S-oxide reductase / msrA	-2.96	1.11e-26
NWMN_RS10720	none	thioredoxin	-2.93	3.15e-39
NWMN_RS13265	none	prevent-host-death protein	-2.93	2.18e-29
NWMN_RS06940	NWMN_1228	threonine aldolase	-2.92	1.72e-27
NWMN_RS00400	NWMN_0071	diacetyl reductase ((S)-acetoin forming)	-2.9	3.46e-17
NWMN_RS01855	NWMN_0326	multidrug efflux MATE transporter transcriptional repressor MepR / marR	-2.9	9.58e-30
NWMN_RS02835	NWMN_0485	excinuclease ABC subunit B / uvrB/C	-2.89	1.61e-34
NWMN_RS08360	NWMN_1485	HrcA family transcriptional regulator / heat-shock protein	-2.83	8.94e-34
NWMN_RS05450	NWMN_0973	inositol monophosphatase	-2.83	1.4e-37
NWMN_RS01445	none	hypothetical protein	-2.77	7.93e-07
NWMN_RS06910	NWMN_0262	Lipase / geh	-2.76	4.67e-31
NWMN_RS12640	NWMN_2190	urease subunit alpha / ureC	-2.76	8.87e-27
NWMN_RS01090	NWMN_0195	DNA-binding response regulator / lytR	-2.75	5.59e-16
NWMN_RS06080	NWMN_1073	alpha-hemolysin / hla	-2.74	2.69e-26
NWMN_RS08465	NWMN_1504	hypothetical protein	-2.74	9.66e-32
NWMN_RS09285	none	MarR family transcriptional regulator	-2.71	3.1e-26
NWMN_RS02235	NWMN_0395	hypothetical protein / set8nm	-2.71	2.34e-27
NWMN_RS02120	none	hypothetical protein	-2.71	8.87e-24
NWMN_RS12590	NWMN_2179	molybdate ABC transporter substrate-binding protein / modA	-2.69	1.84e-33
NWMN_RS04585	none	hypothetical protein	-2.68	1.34e-26
NWMN_RS14120	NWMN_2457	copper-exporting P-type ATPase A	-2.67	5.56e-28
NWMN_RS08355	NWMN_1484	nucleotide exchange factor GrpE / heat-shock protein	-2.65	4.21e-30
NWMN_RS11475	NWMN_1983	histidine kinase / kdpD, osmosensitive histidine kinase	-2.61	3.55e-30
NWMN_RS14845	NWMN_2589	hypothetical protein	-2.61	4.25e-34
NWMN_RS14200	NWMN_2472	hypothetical protein	-2.61	1.32e-32
NWMN_RS01085	NWMN_0194	sensor protein LytS	-2.61	2.31e-29
NWMN_RS03110	NWMN_0541	hypothetical protein	-2.6	8.96e-33
NWMN_RS14530	NWMN_2528	tributyrin esterase / estA	-2.6	3.99e-28
NWMN_RS05955	NWMN_1054	colicin V production protein CvpA	-2.6	2.16e-32
NWMN_RS12245	NWMN_2117	helicase	-2.59	1.57e-20
NWMN_RS12240	NWMN_2116	hypothetical protein	-2.59	6.55e-37
NWMN_RS02840	NWMN_0486	protein arginine kinase	-2.58	6.89e-33
NWMN_RS09470	none	calcium-binding protein	-2.57	3.92e-24
NWMN_RS00020	NWMN_0003	DNA recombination protein RecF	-2.56	9.57e-38
NWMN_RS13160	NWMN_2287	heat-shock protein Hsp20	-2.54	1.53e-23
NWMN_RS05015	NWMN_0895	competence protein ComK	-2.54	5.27e-16
NWMN_RS01110	NWMN_0199	hypothetical protein / PTS-related	-2.52	3.92e-24
NWMN_RS12435	NWMN_2154	membrane protein	-2.52	5.94e-34
NWMN_RS02185	NWMN_0387	NAD(P)-dependent oxidoreductase	-2.51	1.23e-24
NWMN_RS14205	NWMN_2473	hypothetical protein	-2.48	1.24e-32
NWMN_RS02830	NWMN_0484	transcriptional regulator CtsR	-2.46	1.46e-33
NWMN_RS02180	NWMN_0386	membrane protein	-2.46	6.79e-19
NWMN_RS11180	NWMN_1938	co-chaperone GroES	-2.45	2.11e-24
NWMN_RS14375	NWMN_2505	membrane protein	-2.42	1.51e-21
NWMN_RS13565	NWMN_2354	peptidase M28	-2.41	1.69e-24
NWMN_RS03815	NWMN_0674	two-component sensor histidine kinase / saeS	-2.38	3.84e-25
NWMN_RS06065	NWMN_1071	membrane protein	-2.38	6.4e-09
NWMN_RS11145	NWMN_1932	potassium transporter KtrB	-2.38	2.58e-24
NWMN_RS12595	NWMN_2180	formate dehydrogenase accessory protein FdhD	-2.37	5.12e-33
NWMN_RS12665	NWMN_2195	transcriptional regulator / sarR	-2.37	3.84e-27
NWMN_RS07445	NWMN_1323	hypothetical protein	-2.37	1.35e-26
NWMN_RS12155	NWMN_2101	NAD-dependent protein deacetylase	-2.37	1e-21
NWMN_RS02195	NWMN_0389	hypothetical protein / set2nm	-2.35	4.53e-19
NWMN_RS02240	NWMN_0396	hypothetical protein / set9nm	-2.35	1.21e-24
NWMN_RS02245	NWMN_0397	hypothetical protein / set10nm	-2.35	1.03e-20
NWMN_RS05070	NWMN_0905	hypothetical protein	-2.35	7.95e-13
NWMN_RS14880	NWMN_2596	arylamine N-acetyltransferase	-2.34	8.24e-23
NWMN_RS06100	NWMN_1076	hypothetical protein / superantigen like protein	-2.34	8.23e-22
NWMN_RS07805	none	hypothetical protein	-2.33	9.88e-11
NWMN_RS08395	NWMN_1491	ComE operon protein 2	-2.32	1.84e-33
NWMN_RS00215	NWMN_0035	LysR family transcriptional regulator	-2.31	5.18e-25
NWMN_RS07160	NWMN_1270	protein GlcT	-2.3	1.11e-26
NWMN_RS08535	NWMN_1518	hypothetical protein	-2.29	2.2e-35
NWMN_RS08530	NWMN_1517	crossover junction endodeoxyribonuclease RuvA	-2.29	7.76e-32
NWMN_RS10070	NWMN_1761	metal-dependent hydrolase	-2.29	7.8e-27
NWMN_RS06070	none	membrane protein	-2.28	1.61e-12
NWMN_RS09230	NWMN_1644	dipeptidase PepV	-2.27	3.1e-26
NWMN_RS03485	NWMN_0613	antibiotic ABC transporter ATP-binding protein	-2.26	4.55e-26
NWMN_RS10025	NWMN_1753	transcriptional repressor / perR	-2.26	5.54e-22
NWMN_RS08005	NWMN_1418	hypothetical protein	-2.26	7.04e-23
NWMN_RS07685	NWMN_1364	chromosome replication protein DnaD	-2.25	2.02e-24
NWMN_RS06945	none	hypothetical protein	-2.24	6.57e-14
NWMN_RS06985	NWMN_1237	hypothetical protein	-2.24	1.51e-25
NWMN_RS03195	NWMN_0558	transcriptional regulator	-2.23	1.41e-10
NWMN_RS02575	none	hypothetical protein	-2.22	1.29e-19
NWMN_RS00125	NWMN_0022	multifunctional phosphodiesterase/5'-nucleotidase/3'-nucleotidase	-2.22	3.96e-12
NWMN_RS13535	NWMN_2348	hypothetical protein	-2.22	7.78e-31
NWMN_RS11195	NWMN_1941	nitroreductase	-2.21	8.86e-29
NWMN_RS04720	NWMN_0837	ATP-dependent helicase/deoxyribonuclease subunit B / rexB	-2.21	1.04e-24
NWMN_RS13685	NWMN_2375	oxidoreductase	-2.2	4.58e-16
NWMN_RS09650	NWMN_1719	gamma-hemolysin subunit A / lukE	-2.2	8.04e-09
NWMN_RS08390	NWMN_1490	DNA internalization-related competence protein ComEC/Rec2	-2.19	5.69e-21
NWMN_RS09660	NWMN_1721	hypothetical protein	-2.19	1.58e-25
NWMN_RS14575	NWMN_2536	aureolysin	-2.18	9.95e-17
NWMN_RS05100	NWMN_0910	acetyltransferase	-2.16	1.96e-16
NWMN_RS06305	NWMN_1116	orotate phosphoribosyltransferase / pyrE	-2.16	1.21e-15
NWMN_RS12835	NWMN_2226	hypothetical protein	-2.16	7.69e-25
NWMN_RS06075	NWMN_1072	hypothetical protein	-2.16	8.56e-18
NWMN_RS05095	none	hypothetical protein	-2.15	1.57e-21
NWMN_RS07385	NWMN_1312	protein msa	-2.15	2.32e-07
NWMN_RS06160	NWMN_1086	hypothetical protein	-2.14	2.96e-21
NWMN_RS01470	none	transcriptional regulator	-2.13	1.85e-15
NWMN_RS00440	NWMN_0078	hypothetical protein	-2.12	4.11e-15
NWMN_RS09060	NWMN_1615	peroxiredoxin	-2.11	7.41e-20
NWMN_RS09585	NWMN_1706	serine protease SplA	-2.11	6.36e-08
NWMN_RS04110	none	hypothetical protein	-2.11	9.04e-12
NWMN_RS12145	NWMN_2099	galactose-6-phosphate isomerase subunit LacA	-2.11	6.4e-13
NWMN_RS03820	NWMN_0675	DNA-binding response regulator / saeR	-2.08	1.38e-22
NWMN_RS07450	NWMN_1324	hypothetical protein	-2.08	1.48e-24
NWMN_RS05140	NWMN_0918	serine protease / sspA	-2.08	6.58e-13
NWMN_RS09210	NWMN_1640	hypothetical protein	-2.08	8.68e-22
NWMN_RS13445	NWMN_2335	hypothetical protein	-2.08	6.16e-21
NWMN_RS00770	NWMN_0140	hypothetical protein	-2.07	1.82e-26
NWMN_RS09475	NWMN_1689	hypothetical protein	-2.07	6.07e-17
NWMN_RS11565	none	hypothetical protein	-2.06	6.56e-11
NWMN_RS07655	NWMN_2233	hypothetical protein	-2.05	9.94e-27
NWMN_RS14570	NWMN_2535	ArgR family transcriptional regulator	-2.05	3.35e-13
NWMN_RS07405	NWMN_1315	acylphosphatase	-2.05	2.42e-24
NWMN_RS08110	NWMN_1437	octanoyltransferase LipM	-2.04	1.13e-21
NWMN_RS02215	NWMN_0392	hypothetical protein / set5nm	-2.04	9.98e-18
NWMN_RS12785	NWMN_2217	RpiR family transcriptional regulator	-2.02	4.86e-19
NWMN_RS05110	NWMN_0912	isochorismate synthase	-2.02	3.9e-21
NWMN_RS02580	NWMN_0452	rRNA (cytidine-2'-O-)-methyltransferase	-2.01	2.3e-15
NWMN_RS04520	NWMN_0799	hypothetical protein	-2.01	4.37e-15
*Significance was defined as FDR <0.001
#Defined as >2 log2 fold change
