# Supplementary material for: A Small-Molecule Modulator of Metal Homeostasis in Gram-Positive Pathogens
Source: mBio. 2020 Oct 27;11(5):e02555-20. doi: 10.1128/mBio.02555-20 (PMC7593973; doi:10.1128/mBio.02555-20)
Supplement: TABLE S4 [file mBio.02555-20-st004.xlsx]

## Sheet: Sheet1
Table S4. Transcripts significantly* changed# by treatment with 1 mM MnCl2.
Locus tag	Previous locus tag	Annotation	log2 FC	FDR
Down-regulated
NWMN_RS03425	NWMN_0601	manganese ABC transporter substrate-binding protein (mntC)	-3.61	4.1e-45
NWMN_RS03435	NWMN_0603	phosphonate ABC transporter ATP-binding protein (mntA)	-3.57	3.98e-29
NWMN_RS03430	NWMN_0602	membrane protein (mntB)	-3.41	2.46e-27
Up-regulated
NWMN_RS13325	NWMN_2316	CDF family transporter (mntE)	3.35	7.03e-26
*Significance was defined as FDR <0.001
#Defined as >2 log2 fold change
