# Supplementary material for: A Small-Molecule Modulator of Metal Homeostasis in Gram-Positive Pathogens
Source: mBio. 2020 Oct 27;11(5):e02555-20. doi: 10.1128/mBio.02555-20 (PMC7593973; doi:10.1128/mBio.02555-20)
Supplement: TABLE S5 [file mBio.02555-20-st005.xlsx]

## Sheet: Sheet1
Table S5: Expression of genes involved in metal homeostasis and detoxification following treatment with VU0026921 with or without Mn.
Locus tag	Predicted protein	Metal-related function	log2 FC	log2 FC1 ‘921+Mn
			‘921
ROS detoxification
NWMN_RS10520	FtnA	ROS detoxification	2.3	-1.8
NWMN_RS07035	katA	ROS detoxification	3.2	-0.3
NWMN_RS00435	SodM	ROS detoxification	2.2	-1
NWMN_RS08215	SodA	ROS detoxification	1	0.9
NWMN_RS04145	TrxB	ROS detoxification	2.3	-1.1
NWMN_RS04375	thiol reductase thioredoxin	ROS detoxification	0.9	-0.6
NWMN_RS04410	thiol reductase thioredoxin	ROS detoxification	0.4	2.1
NWMN_RS05970	TrxA	ROS detoxification	1.5	-0.9
NWMN_RS07830	thioredoxin reductase	ROS detoxification	1	0
NWMN_RS09195	thiol reductase thioredoxin	ROS detoxification	0.3	2
NWMN_RS10720	thioredoxin	ROS detoxification	3.5	-2.9
NWMN_RS13995	thiol reductase thioredoxin	ROS detoxification	3.3	-3
NWMN_RS02105	AhpC	ROS detoxification	3.3	-1.8
NWMN_RS02100	AhpF	ROS detoxification	2.3	-1.4
NWMN_RS07180	MsrA	ROS detoxification	2.3	-3
NWMN_RS07525	MsrA	ROS detoxification	2.1	-0.9
NWMN_RS07520	MsrB	ROS detoxification	1.8	-0.3
NWMN_RS14160	Bcp	ROS detoxification	1.6	-1.8
NWMN_RS04740	Cdr	ROS detoxification	-0.1	-0.1
Metal export
NWMN_RS00630	CzcD	Cation export (Cassat and Skaar, 2012)	-1.2	3.4
NWMN_RS11830	CzrA	Zn and Co export repressor protein (Cassat and Skaar, 2012)	7	-3
NWMN_RS11835	CzrB	Zn and Co export (Cassat and Skaar, 2012)	5.4	-1.6
NWMN_RS14120	CopA	Cu export (Cassat and Skaar, 2012)	5.2	-2.7
NWMN_RS14125	CopZ	Cu chaperone (Cassat and Skaar, 2012)	2.8	-1.4
NWMN_RS13555	FetB	Fe export	-2.8	3.4
NWMN_RS13325	MntE	Mn export (34)	-1	3.3
NWMN_RS13020	HrtA	Heme export	5.8	-4.3
NWMN_RS13025	HrtB	Heme export	5.4	-3.7
Metal import
NWMN_RS13255	AdcA	Zn transport (70)	-0.8	3.7
NWMN_RS08225	AdcB	Zn transport (70)	0.2	0.1
NWMN_RS08230	AdcC	Zn transport (70)	-0.5	0.4
NWMN_RS13625	CntA	Zn and other metal transport (70, 71)	-0.8	1.6
NWMN_RS13620	CntB	Zn and other metal transport (70, 71)	-0.5	1.1
NWMN_RS13615	CntC	Zn and other metal transport (70, 71)	0.5	-0.7
NWMN_RS13610	CntD	Zn and other metal transport (70, 71)	-0.6	-0.7
NWMN_RS13605	CntF	Zn and other metal transport (70, 71)	-0.8	0.4
NWMN_RS13600	CntE	Zn and other metal transport (70, 71)	-0.6	1.7
NWMN_RS03425	MntC	Mn transport (24)	-0.3	-0.1
NWMN_RS03430	MntB	Mn transport (24)	-1.3	-1.2
NWMN_RS03435	MntA	Mn transport (24)	-1.6	-1.3
NWMN_RS05440	MntH	Mn transport (24)	0.4	-1.9
NWMN_RS00335	SirA	Fe transport (72)	-0.2	1.6
NWMN_RS00330	SirB	Fe transport (Cassat and Skaar, 2012)	0.9	-0.5
NWMN_RS00325	SirC	Fe transport (Cassat and Skaar, 2012)	-0.7	2.9
NWMN_RS03510	FhuB	Fe transport (73)	-0.2	-0.3
NWMN_RS03515	FhuG	Fe transport (73)	-0.5	-0.2
NWMN_RS03505	FhuC	Fe transport (73)	-0.9	-0.7
NWMN_RS03980	SstA	Fe transport	0	-1.4
NWMN_RS03985	SstB	Fe transport	0.6	-0.4
NWMN_RS03990	SstC	Fe transport	0.6	0.6
NWMN_RS03995	SstD	Fe transport	-0.1	0.6
NWMN_RS12035	HtsA	Fe transport (Cassat and Skaar, 2012)	-1.9	0.4
NWMN_RS12030	HtsB	Fe transport (Cassat and Skaar, 2012)	-0.8	-0.1
NWMN_RS14875	NixA	Ni transport	-1.8	2.1
Mn, Fe, Zn, and heme-dependent proteins
NWMN_RS12875	FosB	Mn-binding	-0.4	2.4
NWMN_RS11875	GlmS	Mn-binding	-4.2	1.8
NWMN_RS05485	PycA	Mn-binding	-2	0.6
NWMN_RS13880	Fbp	Mn-binding	-2	1.6
NWMN_RS03955	NrdI	Fe-binding	-0.8	2.5
NWMN_RS03960	NrdE	Fe-binding	-0.3	2.4
NWMN_RS03965	NrdF	Fe-binding	-1.5	2.3
NWMN_RS03155	ChdC	Heme-binding	-0.9	-0.5
NWMN_RS00380	SbnI	Heme-binding	0.4	0
NWMN_RS08780	GtrR	Heme-binding	0.9	-1.8
NWMN_RS05495	CtaB	Heme-binding	-2.2	1.1
NWMN_RS13220	NasE	Heme-binding	-2	1.4
NWMN_RS13225	NasD	Heme-binding	-2	1.5
NWMN_RS05335	CydA	Heme-binding	-2.2	1.8
NWMN_RS05340	CydB	Heme-binding	-1.5	1.1
NWMN_RS00970	Hmp	Heme-binding	-2.1	-1.1
NWMN_RS10640	bNOS	Heme-binding	-2.5	-0.6
NWMN_RS05205	QoxA	Heme-binding	-1	0
NWMN_RS05200	QoxB	Heme-binding	-0.4	0.4
NWMN_RS05195	QoxC	Heme-binding	-0.3	0
NWMN_RS05190	QoxD	Heme-binding	-0.2	0
NWMN_RS02060	Peptidase	Zn-binding	1.1	3.3
NWMN_RS08175	Hydrolase	Zn-binding	-2	3.2
NWMN_RS06690	Protease	Zn-binding	-2.5	1
Metal toxicity
NWMN_RS02830	CtsR	Transcriptional regulator upregulated by heavy metals (74)	4.4	-2.5
NWMN_RS03060	BshB2	Bacillithiol biosynthesis	2.3	-0.8
NWMN_RS04020	YtxJ	Bacillithiol biosynthesis	-0.3	3.4
1Fold change is compared to treatment with ‘921 alone.
