# Supplementary material for: A Small-Molecule Modulator of Metal Homeostasis in Gram-Positive Pathogens
Source: mBio. 2020 Oct 27;11(5):e02555-20. doi: 10.1128/mBio.02555-20 (PMC7593973; doi:10.1128/mBio.02555-20)
Supplement: TABLE S6 [file mBio.02555-20-st006.xlsx]

## Sheet: Sheet1
Table S6: Bacterial strains used in this study
Strain	Relevant characteristics	Reference or source
Staphylococcus aureus Newman	Wild-type, methicillin-sensitive strain	Reference (75)
Staphylococcus aureus Newman ΔmntH/C	In-frame ΔmntH and ΔmntC deletion	Reference (24)
Escherichia coli	DH5a	Dr. Olaf Schneewind
Escherichia coli	SLO1B	Dr. Olaf Schneewind
Escherichia coli	MG1655	Dr. Maria Hadjifrangiskou
Escherichia coli	BL21	Dr. Olaf Schneewind
Acinetobacter baumannii	17978	ATCC
Klebsiella pneumoniae	TOP2	Dr. Maria Hadjifrangiskou
Pseudomonas aeruginosa	PA14	Dr. Andrea Battistoni
Pseudomonas aeruginosa	PAO1	Dr. Andrea Battistoni
Bacillus anthracis	Sterne	Reference (76)
Micrococcus luteus	ATCC 4698	ATCC
Staphylococcus aureus	MW2	Dr. Frank DeLeo
Staphylococcus aureus	UAMS1	Dr. Paul Dunman
Staphylococcus aureus	HG003	Dr. Michael Gilmore
Staphylococcus aureus	RN6390	Dr. David Heinrichs
Staphylococcus aureus	8325-4	NARSA Repository
Staphylococcus aureus	SH1000	Dr. Blais Boles
S. aureus Newman ΔsodA/ sodM	In-frame replacement of sodA with tetM and transposon insertion in sodM	Reference (25)
S. aureus USA300-LAC	Wild-type, methicillin resistant S. aureus strain	Reference (40)
Staphylococcus aureus USA300 LAC DcopAZ DcopBL	In-frame DcopAZ DcopBL deletion	This study
Enterococcus faecalis V583	Wild-type	Reference (77)
Staphylococcus aureus RN4220	Wild-type, methicillin-sensitive strain	Reference (60)
Staphylococcus aureus RN4220 accD	accD disrupted by intron insertion	Reference (45)
Staphylococcus aureus RN4220 accD fabI	accD and fabI both disrupted by intron insertion	Reference (45)
