# Supplementary material for: A Small-Molecule Modulator of Metal Homeostasis in Gram-Positive Pathogens
Source: mBio. 2020 Oct 27;11(5):e02555-20. doi: 10.1128/mBio.02555-20 (PMC7593973; doi:10.1128/mBio.02555-20)
Supplement: TABLE S7 [file mBio.02555-20-st007.xlsx]

## Sheet: Sheet1
Table S7. Primers used in this study
Name	Sequence
Ycc Pjb38 forward	AATAGGCGTATCACGAGGCCCTTTCGTCTTCAAGAATTCGGTGGCACT TTTCGGGGAAA
YCC CopAZ rev	GGACCT AATTGT GGA TTC TAC ACG CTA GCG CAC ATT AGG ACC GTT ATA GTT ACG CTA T
CopAZ Up for	ATA GCG TAA CTA TAA CGG TCC TAA TGT GCG CTA GCG TGT AGA ATC CAC AAT TAG GTC C
CopAZ up rev	CGA CAT CGT AAC CTT GAT CTT CAC GCG TGT CAT ACC AGT GAT ATC TAA TGT TG
CopAZ dwn for	CAACATTAGATATCACTGGTATGACacgcgtGAAGATCAAGGTTACGATGTCG
pJB38 CopAZ rev	CTA GAG GAT CCC CGG GTA CCG AGC TCG AAT TCG ACA ATG TTG AAG GTG TCG CTG G
